# Supplementary material for: Functional dissection of Odorant binding protein genes in Drosophila melanogaster
Source: Genes Brain Behav. 2011 Jun 14;10(6):648–57. doi: 10.1111/j.1601-183X.2011.00704.x (PMC3150612; doi:10.1111/j.1601-183X.2011.00704.x)
Supplement: Table S1 — Identification of proteins by LC/MS/MS inantennal extracts expressing RNAi targeted against Obp28a,Obp83a and the progenitor control. [file gbb0010-0648-SD3.xls]

## Sheet: Sheet1
Sequence Name	Obp28a RNAifemales	Obp28a males	Obp83a females	Obp83a males	Progenitor females	progenitor males
12 kDa FK506-binding protein OS=Drosophila melanogaster GN=FK506-bp2 PE=1 SV=2	7.625 ± 2.155	5.18 ± 2.45	9.94 ± 5.57	11.485 ± 1.955	7.62 ± 2.09	3.88 ± 1.17
3-hydroxyacyl-CoA dehydrogenase type-2 OS=Drosophila melanogaster GN=scu PE=1 SV=1	1.395 ± 0.005	2.08 ± 0.65	0.735 ± 0.735	0.655 ± 0.655	0 ± 0	1.965 ± 0.695
60 kDa heat shock protein, mitochondrial OS=Drosophila melanogaster GN=Hsp60 PE=1 SV=3	3.575 ± 3.575	5.51 ± 0.67	4.685 ± 1.745	13.35 ± 3.89	19.995 ± 0.435	4.485 ± 3.135
60S acidic ribosomal protein P2 OS=Drosophila melanogaster GN=RpLP2 PE=1 SV=1	1.37 ± 1.37	3.565 ± 0.504	2.805 ± 1.565	0 ± 0	1.605 ± 0.555	2.575 ± 1.225
Actin-5C OS=Drosophila melanogaster GN=Act5C PE=1 SV=4	5.19 ± 2.39	6.735 ± 2.605	9.555 ± 3.205	9.05 ± 0.99	4.675 ± 2.025	6.495 ± 1.125
ADP,ATP carrier protein OS=Drosophila melanogaster GN=sesB PE=2 SV=4	9.235 ± 2.365	7.625 ± 0.005	8.25 ± 0.5	4.765 ± 0.6549	7.38 ± 2.81	4.675 ± 3.405
Alpha-Tubulin at 84D, isoform B OS=Drosophila melanogaster GN=alphaTub84D PE=3 SV=1	2.725 ± 0.015	8.855 ± 2.635	4.24 ± 3	2.715 ± 1.325	9.785 ± 0.154	3.865 ± 1.205
Aminotransferase OS=Drosophila melanogaster GN=Got1 PE=2 SV=1	4.09 ± 1.38	1.39 ± 1.39	4.05 ± 1.15	0.68 ± 0.68	10.425 ± 1.93	3.195 ± 3.195
Antdh OS=Drosophila melanogaster GN=antdh PE=2 SV=1	5.655 ± 0.185	5.88 ± 1.75	4.01 ± 1.11	6.73 ± 0.02	4.98 ± 0.17	5.825 ± 0.495
Antennal-specific protein OS-C OS=Drosophila melanogaster GN=Os-C PE=1 SV=2	5.855 ± 4.535	2.46 ± 1.03	1.925 ± 1.925	0.68 ± 0.68	0 ± 0	4.85 ± 3.61
Apolipophorins OS=Drosophila melanogaster GN=Rfabg PE=1 SV=2	5.445 ± 1.425	7.915 ± 3.845	8.35 ± 3.27	20.29 ± 16.18	48.76 ± 11.58	13.46 ± 9.49
AT16867p (Fragment) OS=Drosophila melanogaster GN=Got1 PE=2 SV=1	4.09 ± 1.38	1.39 ± 1.39	4.05 ± 1.15	0.68 ± 0.68	10.425 ± 1.935	3.195 ± 3.195
ATP synthase subunit alpha, mitochondrial OS=Drosophila melanogaster GN=blw PE=1 SV=2	7.92 ± 1.05	7.7 ± 0.839	6.78 ± 0.429	5.385 ± 5.385	22.1 ± 2.149	6.465 ± 2.445
ATP synthase subunit beta (Fragment) OS=Drosophila melanogaster GN=ATPsyn-beta PE=2 SV=1	2.735 ± 2.735	6.26 ± 0.740	5.565 ± 1.715	9.365 ± 5.335	13.4 ± 0.049	7.72 ± 3.7
ATP synthase subunit beta, mitochondrial OS=Drosophila melanogaster GN=ATPsyn-beta PE=1 SV=3	4.765 ± 3.445	11.24 ± 4.38	9.085 ± 3.965	13.4 ± 9.37	23.485 ± 3.055	12.775 ± 8.755
ATP synthase subunit d, mitochondrial OS=Drosophila melanogaster GN=ATPsyn-d PE=1 SV=2	4.505 ± 0.364	2.915 ± 1.575	6.575 ± 3.705	10.38 ± 2.31	4.495 ± 2.095	2.575 ± 0.0449
ATP synthase-coupling factor 6, mitochondrial OS=Drosophila melanogaster GN=ATPsyn-Cf6 PE=1 SV=1	9.615 ± 2.745	7.405 ± 0.215	10.285 ± 2.515	6.745 ± 2.715	10.05 ± 0.989	19.09 ± 10.26
Black cells OS=Drosophila melanogaster GN=Bc PE=2 SV=1	2.895 ± 1.555	4.27 ± 0.140	5.345 ± 1.005	3.37 ± 2.06	3.115 ± 3.115	3.9 ± 0.069
Calcium-binding protein (Fragment) OS=Drosophila melanogaster GN=Scp1 PE=2 SV=1	19.575 ± 0.914	6.895 ± 6.895	10.34 ± 7.47	8.825 ± 4.715	10.38 ± 10.38	6.525 ± 0.205
Carbonic anhydrase 1 OS=Drosophila melanogaster GN=CAH1 PE=2 SV=1	4.26 ± 0.190	4.305 ± 1.625	4.56 ± 1.69	3.435 ± 2.065	6.085 ± 1.225	7.145 ± 0.845
Catalase OS=Drosophila melanogaster GN=Cat PE=1 SV=2	2.925 ± 1.525	8.075 ± 1.905	6.285 ± 5.045	2.68 ± 2.68	7.04 ± 3.56	2.625 ± 0.035
Cathepsin L OS=Drosophila melanogaster GN=Cp1 PE=1 SV=2	8.66 ± 4.59	8.195 ± 1.224	9.575 ± 3.225	4.095 ± 1.385	5.405 ± 1.675	7.635 ± 3.665
CG10126, isoform A OS=Drosophila melanogaster GN=CG10126 PE=2 SV=2	1.365 ± 0.024	5.68 ± 2.95	2.905 ± 2.905	2.04 ± 2.04	11.975 ± 1.474	5.125 ± 2.465
CG10357 OS=Drosophila melanogaster GN=CG10357 PE=2 SV=2	8.12 ± 3.67	2.965 ± 2.965	6.81 ± 1.61	2 ± 2	4.27 ± 2.11	3.21 ± 0.59
CG10602, isoform B OS=Drosophila melanogaster GN=CG10602 PE=2 SV=1	3.63 ± 0.889	1.39 ± 1.39	0.67 ± 0.67	2.025 ± 0.705	1.865 ± 1.865	0.675 ± 0.675
CG10664, isoform A OS=Drosophila melanogaster GN=CG10664 PE=2 SV=1	2.025 ± 0.685	2.2 ± 0.86	3.99 ± 1.09	2.02 ± 2.02	1.685 ± 0.605	1.93 ± 0.57
CG11151 OS=Drosophila melanogaster GN=CG11151 PE=2 SV=1	5.47 ± 1.33	3.45 ± 2.02	6.03 ± 0.22	5.385 ± 2.755	4.2 ± 0.850	5.19 ± 1.13
CG11267 OS=Drosophila melanogaster GN=CG11267 PE=2 SV=1	12.86 ± 3	5.875 ± 1.745	7.92 ± 4.98	5.37 ± 1.34	8.575 ± 1.135	7.715 ± 2.385
CG11314 OS=Drosophila melanogaster GN=Npc2g PE=2 SV=1	6.285 ± 0.524	9.465 ± 3.625	7.375 ± 1.565	6.795 ± 1.295	1.89 ± 0.27	6.515 ± 0.125
CG11395 OS=Drosophila melanogaster GN=CG11395 PE=1 SV=1	1.53 ± 1.53	0.675 ± 0.675	1.35 ± 0.079	0.655 ± 0.655	0.62 ± 0.62	1.28 ± 1.28
CG13551, isoform A OS=Drosophila melanogaster GN=CG13551 PE=2 SV=1	9.945 ± 1.735	11.65 ± 1.32	7.605 ± 1.105	12.52 ± 2.95	11.715 ± 4.985	18.495 ± 1.97
CG13551, isoform C OS=Drosophila melanogaster GN=CG13551 PE=2 SV=1	13.53 ± 2.58	20.165 ± 3.915	16.48 ± 3.55	24.575 ± 8.225	18.045 ± 6.494	23.675 ± 0.824
CG13887, isoform B OS=Drosophila melanogaster GN=CG13887 PE=2 SV=1	6.31 ± 0.840	2.805 ± 1.375	5.425 ± 0.414	0.655 ± 0.655	0 ± 0	1.965 ± 0.695
CG14207, isoform B OS=Drosophila melanogaster GN=CG14207-RB PE=2 SV=1	1.54 ± 0.2	5.36 ± 0.480	1.35 ± 0.079	1.315 ± 1.315	2.63 ± 0.23	2.59 ± 0.03
CG14235, isoform B OS=Drosophila melanogaster GN=CG14235-RB PE=2 SV=1	2.03 ± 0.640	5.115 ± 0.355	4.04 ± 0.259	4.11 ± 0	4.495 ± 2.095	3.24 ± 0.72999
CG14661 OS=Drosophila melanogaster GN=CG14661 PE=2 SV=2	4.78 ± 0.760	3.64 ± 0.85	4.895 ± 2.315	10.81 ± 1.34	7.145 ± 0.555	7.73 ± 2.4
CG14961 OS=Drosophila melanogaster GN=CG14961 PE=1 SV=1	1.33 ± 0.01	7.09 ± 1.62	6.235 ± 3.655	10.135 ± 1.995	0.54 ± 0.54	0.675 ± 0.675
CG15067 OS=Drosophila melanogaster GN=CG15067 PE=4 SV=1	2.925 ± 1.525	3.61 ± 0.88	2.795 ± 0.105	6.345 ± 2.305	3.155 ± 0.755	2.61 ± 0.04999
CG15201 OS=Drosophila melanogaster GN=CG15201 PE=2 SV=1	8.32 ± 2.85	9.53 ± 0.819	11.41 ± 4.1	9.79 ± 0.330	7.475 ± 3.565	3.31 ± 2.02
CG15369 OS=Drosophila melanogaster GN=CG15369 PE=2 SV=1	8.375 ± 1.565	6.235 ± 0.764	10.31 ± 3.96	6.725 ± 1.295	7.43 ± 2.28	3.875 ± 0.0950
CG1648, isoform A OS=Drosophila melanogaster GN=CG1648 PE=2 SV=1	18.73 ± 4	18.695 ± 0.784	28.225 ± 1.354	19.235 ± 3.685	16.325 ± 4.295	16.555 ± 2.565
CG16712 OS=Drosophila melanogaster GN=CG16712 PE=2 SV=1	4.295 ± 0.154	2.895 ± 0.164	3.36 ± 0.49	4.075 ± 0.0350	6.27 ± 2.36	3.88 ± 1.22
CG16713 OS=Drosophila melanogaster GN=CG16713-RA PE=2 SV=1	3.4 ± 2.01	2.715 ± 0.014	1.97 ± 0.54	2.72 ± 0.010	0.54 ± 0.54	1.91 ± 0.6
CG17919 OS=Drosophila melanogaster GN=CG17919 PE=2 SV=1	10.31 ± 2.81	8.61 ± 1.8	8.88 ± 2.45	12.705 ± 4.615	13.15 ± 3.04	10.67 ± 1.81
CG18522 OS=Drosophila melanogaster GN=CG18522 PE=2 SV=1	3.425 ± 0.715	7.02 ± 1.18	6 ± 1.63	6.08 ± 3.37	4.36 ± 0.450	5.135 ± 2.425
CG2493 OS=Drosophila melanogaster GN=CG2493 PE=1 SV=1	1.37 ± 1.37	1.525 ± 0.185	0 ± 0	2.06 ± 0.670	1.28 ± 0.040	0 ± 0
CG2852 OS=Drosophila melanogaster GN=CG2852 PE=2 SV=1	4.255 ± 0.115	2.715 ± 0.014	4.77 ± 0.429	2.025 ± 0.705	0 ± 0	3.23 ± 0.5699
CG2862, isoform A OS=Drosophila melanogaster GN=CG2862 PE=2 SV=1	1.355 ± 1.355	3.595 ± 0.535	3.375 ± 0.475	2.72 ± 0.010	0 ± 0	3.23 ± 0.5699
CG30197 OS=Drosophila melanogaster GN=CG30197 PE=2 SV=1	4.995 ± 0.475	7.445 ± 1.515	7.395 ± 1.585	4.71 ± 0.679	5.29 ± 3.97	5.2 ± 0.1299
CG31075 OS=Drosophila melanogaster GN=CG31075 PE=2 SV=2	5.61 ± 1.47	8.075 ± 1.265	5.98 ± 1.61	8.815 ± 7.425	19.45 ± 5.03	5.825 ± 0.4950
CG31313 OS=Drosophila melanogaster GN=CG31313 PE=2 SV=1	2.9 ± 0.159	1.345 ± 0.005	4.685 ± 1.785	4.735 ± 0.625	3.765 ± 2.445	1.9 ± 1.9
CG31997 OS=Drosophila melanogaster GN=CG31997 PE=2 SV=1	2.225 ± 2.225	5.18 ± 2.45	3.415 ± 0.514	5.4 ± 2.69	2.495 ± 1.415	3.265 ± 0.754
CG32694, isoform B OS=Drosophila melanogaster GN=CG32694 PE=1 SV=2	6.68 ± 3.94	7.34 ± 0.479	5.3 ± 2.4	11.33 ± 4.59	3.655 ± 1.495	5.195 ± 1.175
CG3621 OS=Drosophila melanogaster GN=CG3621-RA PE=2 SV=1	4.085 ± 0.014	6.03 ± 0.190	2.74 ± 0.16	3.38 ± 0.650	7.96 ± 1.75	5.215 ± 0.11499
CG4827 OS=Drosophila melanogaster GN=veil PE=2 SV=1	0 ± 0	4.71 ± 1.22	0 ± 0	2.03 ± 2.03	1.185 ± 0.135	1.32 ± 0.0299
CG4847, isoform D OS=Drosophila melanogaster GN=CG4847-RD PE=2 SV=1	3.635 ± 0.505	2.38 ± 2.38	0.62 ± 0.62	1.355 ± 1.355	3.155 ± 0.75	3.91 ± 1.42
CG5010 OS=Drosophila melanogaster GN=CG5010 PE=2 SV=1	2.235 ± 0.895	1.39 ± 1.39	2.005 ± 0.575	1.315 ± 0.005	1.2 ± 1.2	1.93 ± 0.57
CG5867 OS=Drosophila melanogaster GN=CG5867-RA PE=2 SV=1	1.39 ± 1.39	0.715 ± 0.715	2.085 ± 0.815	0 ± 0	2.405 ± 1.325	0.635 ± 0.635
CG6045 OS=Drosophila melanogaster GN=CG6045-RA PE=2 SV=1	46.845 ± 1.354	36.27 ± 1.060	52.97 ± 1.340	53.775 ± 4.245	42.19 ± 10.21	35.525 ± 11.535
CG6180 OS=Drosophila melanogaster GN=CG6180 PE=2 SV=2	0 ± 0	0.715 ± 0.715	0.715 ± 0.715	1.35 ± 0.0399	3.155 ± 0.755	0.635 ± 0.635
CG6206, isoform A OS=Drosophila melanogaster GN=BcDNA.GH02419 PE=2 SV=2	4.28 ± 1.48	3.46 ± 0.67	0 ± 0	4.765 ± 3.375	4.2 ± 0.95	3.875 ± 2.525
CG6409 OS=Drosophila melanogaster GN=CG6409 PE=1 SV=2	14.915 ± 3.745	16.325 ± 1.585	12.24 ± 1.99	12.335 ± 1.684	11.09 ± 4.36	12.34 ± 0.3300
CG6579 OS=Drosophila melanogaster GN=CG6579 PE=4 SV=3	7.635 ± 2.225	8.945 ± 1.385	10.775 ± 0.554	11.75 ± 0.940	6.965 ± 1.915	8.325 ± 3.045
CG6783, isoform A OS=Drosophila melanogaster GN=CG31305 PE=2 SV=1	2.725 ± 0.015	2.055 ± 0.625	1.97 ± 0.54	3.375 ± 0.665	2.965 ± 0.565	0.62 ± 0.62
CG6783, isoform B OS=Drosophila melanogaster GN=CG31305 PE=2 SV=1	3.595 ± 0.854	2.91 ± 0.229	3.955 ± 1.055	4.035 ± 1.325	6.125 ± 1.315	1.92 ± 0.61
CG7145, isoform A OS=Drosophila melanogaster GN=CG7145-RB PE=2 SV=1	4.96 ± 0.509	5.005 ± 2.275	3.175 ± 3.175	5.36 ± 4.04	2.215 ± 1.135	5.925 ± 2.115
CG7217, isoform A OS=Drosophila melanogaster GN=Prx5 PE=2 SV=1	5.78 ± 3.04	4.105 ± 2.755	6.595 ± 3.655	4.71 ± 2	2.225 ± 0.064	3.275 ± 0.7449
CG7998 OS=Drosophila melanogaster GN=CG7998 PE=2 SV=1	16.23 ± 1.280	20.455 ± 4.69	15.765 ± 0.254	17.58 ± 2.680	25.185 ± 6.86	26.675 ± 7.635
CG8066 OS=Drosophila melanogaster GN=CG8066 PE=2 SV=1	2.055 ± 0.655	2.8 ± 0.070	2.005 ± 0.575	2.695 ± 0.014	0 ± 0	2.585 ± 0.0749
CG8369 OS=Drosophila melanogaster GN=CG8369 PE=2 SV=1	5.655 ± 0.185	6.03 ± 0.190	3.475 ± 0.895	5.665 ± 2.985	4.98 ± 0.17	4.565 ± 0.764
CG8446, isoform D OS=Drosophila melanogaster GN=CG8446 PE=4 SV=1	1.74 ± 1.74	0.855 ± 0.855	2.82 ± 1.55	3.34 ± 0.7	1.995 ± 0.675	1.31 ± 0.0400
CG8993 OS=Drosophila melanogaster GN=CG8993 PE=2 SV=1	7.38 ± 3.24	8.92 ± 1.38	7.49 ± 2.37	6.76 ± 1.33	4.845 ± 1.365	7.765 ± 1.125
CG9336 OS=Drosophila melanogaster GN=CG9336-RA PE=2 SV=1	10.135 ± 3.055	7.92 ± 1.06	5.265 ± 2.365	6.73 ± 0.02	4.905 ± 0.995	3.865 ± 0.1050
CG9338 OS=Drosophila melanogaster GN=CG9338 PE=2 SV=1	5.09 ± 1.02	8.535 ± 1.795	9.37 ± 0.949	11.095 ± 1.595	6.725 ± 2.155	12.025 ± 5.735
CG9691, isoform A OS=Drosophila melanogaster GN=CG9691 PE=2 SV=1	12.435 ± 0.754	9.945 ± 1.625	12.37 ± 4.7	9.065 ± 3.765	8.255 ± 0.044	5.765 ± 3.145
CG9796 OS=Drosophila melanogaster GN=CG9796 PE=1 SV=1	14.68 ± 5.25	7.195 ± 0.365	5.92 ± 3.02	10.165 ± 0.555	9.885 ± 2.244	5.79 ± 1.77
CG9894, isoform A OS=Drosophila melanogaster GN=CG9894-RB PE=1 SV=1	11.25 ± 1.94	12.15 ± 1.04	10.16 ± 0.270	13.12 ± 1.749	15.15 ± 3.21	11.335 ± 2.455
CG9917 OS=Drosophila melanogaster GN=CG9917 PE=2 SV=1	6.495 ± 1.085	4.655 ± 1.515	4.81 ± 0.960	5.43 ± 1.39	6.48 ± 1.91	4.515 ± 1.805
Chromosomal protein D1 OS=Drosophila melanogaster GN=D1 PE=1 SV=3	2.94 ± 1.2	2.44 ± 2.44	2.875 ± 1.535	10.04 ± 5.96	1.055 ± 1.055	5.1 ± 3.79
Ciboulot, isoform A OS=Drosophila melanogaster GN=cib PE=1 SV=1	1.995 ± 0.675	4.16 ± 4.16	1.37 ± 0.099	4.065 ± 2.675	1.065 ± 0.015	3.835 ± 2.485
Ciboulot, isoform C OS=Drosophila melanogaster GN=cib PE=1 SV=1	0.67 ± 0.67	2.415 ± 2.415	0 ± 0	2.715 ± 1.325	1.065 ± 0.015	3.215 ± 1.865
Citrate synthase (Fragment) OS=Drosophila melanogaster GN=kdn-RA PE=2 SV=1	2.2 ± 0.86	0.675 ± 0.675	6.105 ± 0.294	7.695 ± 0.955	31.65 ± 4.13	10.22 ± 8.87
Cofilin/actin-depolymerizing factor homolog OS=Drosophila melanogaster GN=tsr PE=1 SV=1	6.305 ± 2.235	9.515 ± 2.235	8.75 ± 2.91	11.095 ± 5.705	3.845 ± 1.685	5.805 ± 1.785
Cuticular protein 49Ae OS=Drosophila melanogaster GN=Cpr49Ae PE=2 SV=1	6.34 ± 2.2	9.885 ± 3.665	8.78 ± 1.08	5.44 ± 1.33	10.78 ± 2.76	10.64 ± 0.480
Cyclope OS=Drosophila melanogaster GN=cype PE=2 SV=3	2.025 ± 0.685	3.61 ± 0.88	1.255 ± 1.255	1.995 ± 0.675	1.685 ± 0.605	6.815 ± 4.305
Cystatin-like protein OS=Drosophila melanogaster GN=Cys PE=1 SV=2	6.68 ± 3.94	8.99 ± 1.36	7.545 ± 2.385	7.42 ± 0.670	2.63 ± 0.23	4.595 ± 2.085
Cytochrome c oxidase subunit 5A, mitochondrial OS=Drosophila melanogaster GN=CoVa PE=1 SV=2	3.38 ± 0.639	3.61 ± 0.88	4.625 ± 1.725	3.375 ± 0.665	6.65 ± 1.84	4.52 ± 0.549
Cytochrome c-2 OS=Drosophila melanogaster GN=Cyt-c-p PE=1 SV=2	4.745 ± 0.725	5.655 ± 0.184	3.375 ± 0.475	6.78 ± 2.67	6.08 ± 2.6	5.815 ± 1.845
D1 chromosomal protein, isoform B OS=Drosophila melanogaster GN=D1 PE=4 SV=1	2.94 ± 1.2	2.44 ± 2.44	2.875 ± 1.535	10.04 ± 5.96	1.055 ± 1.055	5.1 ± 3.79
Decondensation factor 31, isoform A OS=Drosophila melanogaster GN=Df31 PE=1 SV=1	8.77 ± 1.62	12.745 ± 1.154	9.37 ± 0.949	13.16 ± 1.720	8.29 ± 2.39	11.67 ± 2.32
Dihydrolipoyl dehydrogenase OS=Drosophila melanogaster GN=CG7430 PE=2 SV=1	19.365 ± 0.285	16.485 ± 3.46	25 ± 1.929	16.235 ± 8.095	26.27 ± 3.91	17.995 ± 7.415
Dipeptidase B, isoform A OS=Drosophila melanogaster GN=Dip-B PE=2 SV=2	2.065 ± 0.675	2.825 ± 2.825	3.99 ± 1.09	2.02 ± 2.02	4.74 ± 1.26	4.485 ± 0.5149
Drosomycin-5 OS=Drosophila melanogaster GN=dro5 PE=4 SV=1	9.265 ± 3.925	7.91 ± 3.78	4.565 ± 3.135	10.64 ± 6.6	5.035 ± 1.555	9.425 ± 3.055
Ecdysteroid-inducible polypeptide EIP40 OS=Drosophila melanogaster GN=Eip55E PE=2 SV=1	2.935 ± 0.194	3.415 ± 0.715	4.075 ± 0.265	2.025 ± 0.705	0.525 ± 0.525	3.21 ± 1.86
Ejaculatory bulb-specific protein 3 OS=Drosophila melanogaster GN=PebIII PE=1 SV=2	33.085 ± 14.075	29.36 ± 6.469	18.39 ± 1.679	30.29 ± 5.96	14.335 ± 1.125	33.855 ± 16.055
Elongation factor 1-alpha OS=Drosophila melanogaster GN=Ef1alpha48D-RA PE=2 SV=1	0.695 ± 0.695	4.485 ± 3.145	2.12 ± 0.78	3.355 ± 0.645	1.78 ± 0.7	1.275 ± 0.03500
Esterase-6 OS=Drosophila melanogaster GN=Est-6 PE=1 SV=2	2.06 ± 0.74	6.39 ± 2.32	5.255 ± 3.785	9.44 ± 2.69	2.38 ± 0.27	3.265 ± 0.754
Ferritin 2 light chain homologue, isoform A OS=Drosophila melanogaster GN=Fer2LCH PE=2 SV=1	2.24 ± 0.5	1.385 ± 0.044	1.97 ± 0.5	3.375 ± 1.985	16.62 ± 0.759	3.23 ± 0.5699
FI02880p (Fragment) OS=Drosophila melanogaster GN=CG3683-RA PE=2 SV=1	0.66 ± 0.66	0 ± 0	0.62 ± 0.62	0 ± 0	1.875 ± 0.795	0 ± 0
FI05241p OS=Drosophila melanogaster PE=2 SV=1	3.575 ± 3.575	5.51 ± 0.679	4.685 ± 1.745	13.35 ± 3.89	19.995 ± 0.435	4.485 ± 3.135
FI07236p (Fragment) OS=Drosophila melanogaster GN=antdh-RA PE=2 SV=1	5.655 ± 0.185	5.88 ± 1.75	4.01 ± 1.11	6.73 ± 0.02	4.98 ± 0.17	5.825 ± 0.4950
FI07350p (Fragment) OS=Drosophila melanogaster GN=CG1648-RB PE=2 SV=1	18.73 ± 4	18.695 ± 0.784	28.225 ± 1.354	19.235 ± 3.685	16.325 ± 4.295	16.555 ± 2.565
FI09202p (Fragment) OS=Drosophila melanogaster GN=CG1668-RB PE=2 SV=1	49.985 ± 0.945	51.85 ± 4.8	42.74 ± 4.29	44.07 ± 2.30	49.245 ± 5.144	50.415 ± 2.085
FI09203p (Fragment) OS=Drosophila melanogaster GN=Obp56d PE=2 SV=1	28.27 ± 7.45	23.785 ± 3.315	17.105 ± 9.825	25.525 ± 6.75	20.38 ± 0.789	21.385 ± 4.8850
FI10950p OS=Drosophila melanogaster GN=CG6579-RB PE=2 SV=1	7.635 ± 2.225	8.945 ± 1.385	10.775 ± 0.554	11.75 ± 0.940	6.965 ± 1.915	8.325 ± 3.045
Fructose-bisphosphate aldolase OS=Drosophila melanogaster GN=Ald PE=1 SV=5	25.525 ± 4.265	26.365 ± 4.38	29.02 ± 0.310	36.145 ± 1.735	30.96 ± 6.990	27.77 ± 9.11
General odorant-binding protein 19a OS=Drosophila melanogaster GN=Obp19a PE=2 SV=1	11.535 ± 4.385	8.62 ± 2.43	3.44 ± 0.860	5.64 ± 4.33	7.69 ± 3.59	9.43 ± 4.36
General odorant-binding protein 56a OS=Drosophila melanogaster GN=Obp56a PE=1 SV=1	9.905 ± 1.695	12.56 ± 2.26	6.095 ± 0.254	6.01 ± 0.660	3.2 ± 0.529	7.73 ± 2.45
General odorant-binding protein 56d OS=Drosophila melanogaster GN=Obp56d PE=1 SV=2	28.27 ± 7.45	23.785 ± 3.315	17.105 ± 9.825	25.525 ± 6.755	20.38 ± 0.789	21.385 ± 4.885
General odorant-binding protein 99b OS=Drosophila melanogaster GN=Obp99b PE=2 SV=1	14.805 ± 2.515	11 ± 2.02	7.725 ± 2.455	8.795 ± 1.975	6.935 ± 2.125	12.67 ± 2.52
GH03580p (Fragment) OS=Drosophila melanogaster GN=Gs2-RC PE=2 SV=1	1.36 ± 0.040	2.2 ± 0.86	1.905 ± 1.905	5.025 ± 5.025	1.185 ± 0.135	0.62 ± 0.62
GH20168p OS=Drosophila melanogaster GN=CG6045 PE=2 SV=1	38.76 ± 0.960	32.62 ± 1.979	43.5 ± 3.530	45.645 ± 0.235	32.4 ± 12.55	32.32 ± 9.69
GH20910p (Fragment) OS=Drosophila melanogaster PE=2 SV=1	5.61 ± 1.47	8.075 ± 1.265	5.98 ± 1.61	8.815 ± 7.425	19.45 ± 5.039	5.825 ± 0.4950
GH23826p OS=Drosophila melanogaster GN=Pcd-RA PE=2 SV=1	3.105 ± 1.765	2.915 ± 1.575	1.925 ± 1.925	2 ± 0.68	1.065 ± 0.015	2.61 ± 0.049
GH28726p (Fragment) OS=Drosophila melanogaster GN=CG14235-RA PE=2 SV=1	2.03 ± 0.640	5.115 ± 0.35	4.04 ± 0.259	4.11 ± 0	4.495 ± 2.095	3.24 ± 0.729
Glutamate oxaloacetate transaminase 1, isoform A OS=Drosophila melanogaster GN=Got1 PE=2 SV=1	4.09 ± 1.38	1.39 ± 1.39	4.05 ± 1.15	0.68 ± 0.68	9.09 ± 3.27	3.195 ± 3.195
Glutamine synthetase 2 cytoplasmic OS=Drosophila melanogaster GN=Gs2 PE=2 SV=3	1.36 ± 0.040	2.2 ± 0.86	1.905 ± 1.905	5.025 ± 5.025	1.185 ± 0.135	0.62 ± 0.62
Glutathione peroxidase OS=Drosophila melanogaster GN=PHGPx PE=2 SV=1	9.85 ± 4.38	11.725 ± 0.035	7.37 ± 1.53	14.47 ± 1	4.13 ± 0.649	8.36 ± 4.3
Glutathione S transferase E1 OS=Drosophila melanogaster GN=GstE1 PE=2 SV=1	1.395 ± 0.005	0 ± 0	0 ± 0	0 ± 0	3.82 ± 0.089	1.265 ± 1.265
Glutathione S transferase E4 OS=Drosophila melanogaster GN=GstE4 PE=4 SV=1	0.67 ± 0.67	0.67 ± 0.67	2.02 ± 0.59	0.695 ± 0.695	1.685 ± 0.605	0.645 ± 0.645
Glutathione S transferase E9 OS=Drosophila melanogaster GN=GstE9 PE=2 SV=1	2.225 ± 2.225	2.2 ± 0.86	6.75 ± 1.67	0 ± 0	1.9 ± 0.58	2.61 ± 0.04
Glyceraldehyde-3-phosphate dehydrogenase 1 OS=Drosophila melanogaster GN=Gapdh1 PE=2 SV=2	3.55 ± 2.21	3.455 ± 0.675	2.72 ± 0.180	6.795 ± 0.024	9.84 ± 0.960	3.19 ± 1.88
Glyceraldehyde-3-phosphate dehydrogenase 2 OS=Drosophila melanogaster GN=Gapdh2 PE=1 SV=2	5.12 ± 2.38	6.055 ± 1.565	4.885 ± 0.925	6.795 ± 0.024	10.825 ± 1.115	3.19 ± 1.88
GM01289p OS=Drosophila melanogaster GN=CG7145 PE=2 SV=1	4.96 ± 0.509	5.005 ± 2.275	3.175 ± 3.175	5.36 ± 4.04	2.215 ± 1.135	5.925 ± 2.115
GM14559p OS=Drosophila melanogaster GN=Ef1alpha48D PE=2 SV=1	0.695 ± 0.695	4.485 ± 3.145	2.12 ± 0.78	3.355 ± 0.645	1.78 ± 0.7	1.275 ± 0.035
Heat shock 70 kDa protein cognate 5 OS=Drosophila melanogaster GN=Hsc70-5 PE=1 SV=2	1.33 ± 0.01	3.78 ± 3.78	4.05 ± 1.47	0 ± 0	1.875 ± 0.795	0.675 ± 0.675
High mobility group protein D OS=Drosophila melanogaster GN=HmgD PE=1 SV=1	2.225 ± 2.225	3.965 ± 2.255	1.345 ± 1.345	3.39 ± 2	2.9 ± 1.58	1.355 ± 1.355
High mobility group protein Z OS=Drosophila melanogaster GN=HmgZ PE=1 SV=1	2.925 ± 1.525	1.365 ± 1.365	1.335 ± 0.094	1.375 ± 0.014	1.685 ± 0.605	2.555 ± 1.245
Histone H2A OS=Drosophila melanogaster GN=His2A PE=1 SV=2	2.06 ± 0.72	2.29 ± 2.29	0 ± 0	0.685 ± 0.685	2.345 ± 0.055	0.645 ± 0.645
Histone H2B OS=Drosophila melanogaster GN=His2B PE=1 SV=2	3.595 ± 0.854	2.895 ± 0.164	2.66 ± 1.19	2.035 ± 0.675	3.155 ± 0.755	3.23 ± 0.569
Histone H4 OS=Drosophila melanogaster GN=His4 PE=1 SV=2	0.7 ± 0.7	5.2 ± 2.42	2.07 ± 0.83	2.03 ± 0.640	7.435 ± 1.055	5.075 ± 5.075
Igloo, isoform B OS=Drosophila melanogaster GN=igl PE=2 SV=1	2.73 ± 1.34	4.28 ± 0.210	3.36 ± 0.49	2.66 ± 0.02	5.41 ± 0.82	3.905 ± 1.375
IP01753p OS=Drosophila melanogaster GN=Pbprp3 PE=2 SV=1	36.715 ± 5.944	43.85 ± 7.920	10.35 ± 3.92	9.46 ± 1.33	30.685 ± 4.03	40.775 ± 9.0
IP01759p OS=Drosophila melanogaster GN=Os-E PE=4 SV=1	24.64 ± 1.68	25.005 ± 6.695	24.95 ± 1.759	19.025 ± 1.275	22.155 ± 9.745	33.775 ± 16.055
IP05946p (Fragment) OS=Drosophila melanogaster PE=2 SV=1	8.375 ± 1.565	6.235 ± 0.764	10.31 ± 3.96	6.725 ± 1.295	7.43 ± 2.28	3.875 ± 0.0950
IP07792p OS=Drosophila melanogaster GN=CG14661 PE=2 SV=1	4.08 ± 0.059	2.085 ± 0.695	4.175 ± 1.595	8.76 ± 2.01	6.485 ± 0.105	5.79 ± 1.77
IP08243p (Fragment) OS=Drosophila melanogaster GN=CG17525 PE=2 SV=1	0.67 ± 0.67	0.67 ± 0.67	2.02 ± 0.59	0.695 ± 0.695	1.685 ± 0.605	0.645 ± 0.645
IP10507p (Fragment) OS=Drosophila melanogaster GN=CG10357 PE=2 SV=1	8.12 ± 3.67	2.965 ± 2.965	6.81 ± 1.61	2 ± 2	4.27 ± 2.11	3.21 ± 0.59
IP12477p OS=Drosophila melanogaster GN=CG8424 PE=2 SV=1	4.91 ± 2.24	2.195 ± 0.484	7.515 ± 1.705	6.785 ± 0.0350	7.285 ± 3.755	1.245 ± 1.245
Isoform B of ADP,ATP carrier protein OS=Drosophila melanogaster GN=sesB	9.935 ± 3.065	10.04 ± 2.41	8.25 ± 0.5	6.1 ± 0.6700	7.92 ± 2.27	6.65 ± 4.09
Isoform B of Cathepsin L OS=Drosophila melanogaster GN=Cp1	8.66 ± 4.59	8.195 ± 1.224	9.575 ± 3.225	4.095 ± 1.385	5.405 ± 1.675	7.635 ± 3.665
Isoform B of Probable citrate synthase, mitochondrial OS=Drosophila melanogaster GN=kdn	2.2 ± 0.86	0.675 ± 0.675	6.105 ± 0.294	7.695 ± 0.955	31.65 ± 4.13	10.22 ± 8.87
Isoform B of Protein CDV3 homolog OS=Drosophila melanogaster GN=CG3760	4.26 ± 0.190	4.475 ± 1.695	4.075 ± 0.265	7.04 ± 4.33	3.155 ± 0.755	3.23 ± 0.569
Isoform B of Putative ATP synthase subunit f, mitochondrial OS=Drosophila melanogaster GN=CG4692	3.595 ± 0.854	1.395 ± 1.395	2.12 ± 0.78	0 ± 0	1.62 ± 1.62	3.28 ± 0.7399
Isoform DNLP-S of Nucleoplasmin-like protein OS=Drosophila melanogaster GN=Nlp	0 ± 0	1.39 ± 1.39	0.715 ± 0.715	0.655 ± 0.655	2.885 ± 0.595	0.62 ± 0.62
Isoform I of 14-3-3 protein zeta OS=Drosophila melanogaster GN=14-3-3zeta	2.2 ± 0.86	4.285 ± 1.555	3.375 ± 0.475	4.74 ± 2.03	5.82 ± 0.77	1.95 ± 0.71
Isoform L of Tropomyosin-1, isoforms 9A/A/B OS=Drosophila melanogaster GN=Tm1	5.895 ± 3.155	6.525 ± 2.455	8.88 ± 2.45	7.005 ± 1.645	10.76 ± 2.93	5.775 ± 3.115
Isoform Short of Thioredoxin-2 OS=Drosophila melanogaster GN=Trx-2	18.39 ± 6.529	12.645 ± 1.955	15.185 ± 8.614	6.1 ± 0.670	10.74 ± 1.28	8.39 ± 3.06
Juvenile hormone esterase duplication OS=Drosophila melanogaster GN=Jhedup PE=4 SV=2	4.91 ± 2.24	2.195 ± 0.48	7.515 ± 1.705	6.785 ± 0.035	7.285 ± 3.755	1.245 ± 1.245
Larval serum protein 2 OS=Drosophila melanogaster GN=Lsp2 PE=1 SV=2	13.015 ± 0.734	16.18 ± 3.21	15.195 ± 7.705	20.235 ± 10.625	25.22 ± 1.84	15.415 ± 6.115
LD25144p OS=Drosophila melanogaster GN=Sap-r PE=2 SV=1	2.24 ± 0.5	4.01 ± 0.870	3.46 ± 0.88	0.66 ± 0.66	6.01 ± 3.61	1.295 ± 0.05500
Lethal (1) G0230 OS=Drosophila melanogaster GN=l(1)G0230 PE=2 SV=1	12.135 ± 1.195	14.015 ± 3.665	11.54 ± 0.079	18.515 ± 1.784	19.925 ± 5.895	7.795 ± 1.115
Lethal (2) 06225, isoform A OS=Drosophila melanogaster GN=l(2)06225 PE=2 SV=1	2.03 ± 0.71	1.41 ± 0.02	1.99 ± 0.52	0 ± 0	0.66 ± 0.66	1.31 ± 0.0400
LP06392p (Fragment) OS=Drosophila melanogaster GN=Rfabg-RA PE=2 SV=1	3.38 ± 0.639	3.61 ± 0.88	3.355 ± 0.455	8.1 ± 5.39	17.675 ± 2.744	7.1 ± 3.13
LP06614p (Fragment) OS=Drosophila melanogaster GN=RpLP2-RB PE=2 SV=1	1.37 ± 1.37	3.565 ± 0.504	2.805 ± 1.565	0 ± 0	1.605 ± 0.555	2.575 ± 1.225
LP08340p (Fragment) OS=Drosophila melanogaster PE=2 SV=1	22.86 ± 0.259	42.855 ± 1.805	34.935 ± 2.104	47.235 ± 6.734	24.215 ± 3.38	37.94 ± 2.5
Malate dehydrogenase OS=Drosophila melanogaster GN=CG5362 PE=2 SV=1	3.39 ± 0.68	5.03 ± 0.900	4.81 ± 0.999	4.69 ± 2.05	1.065 ± 0.015	4.52 ± 0.549
Mesencephalic astrocyte-derived neurotrophic factor homolog OS=Drosophila melanogaster GN=Manf PE=1 SV=2	2.07 ± 2.07	0 ± 0	1.435 ± 1.435	0 ± 0	0 ± 0	1.32 ± 0.029
MIP06286p (Fragment) OS=Drosophila melanogaster PE=2 SV=1	3.58 ± 2.18	4.125 ± 1.345	4.05 ± 1.15	3.375 ± 0.665	1.185 ± 0.135	4.535 ± 0.5
MIP06295p OS=Drosophila melanogaster GN=Ald-RC PE=2 SV=1	25.525 ± 4.265	26.365 ± 4.384	29.02 ± 0.310	36.145 ± 1.735	30.96 ± 6.990	27.77 ± 9.11
MIP08601p OS=Drosophila melanogaster GN=Tm1-RA PE=2 SV=1	5.895 ± 3.155	6.525 ± 2.455	8.88 ± 2.45	7.005 ± 1.645	11.995 ± 1.695	5.14 ± 2.48
MIP14375p OS=Drosophila melanogaster GN=Est-6-RA PE=2 SV=1	2.06 ± 0.74	6.39 ± 2.32	5.255 ± 3.785	9.44 ± 2.69	2.38 ± 0.27	3.265 ± 0.75
MIP14401p (Fragment) OS=Drosophila melanogaster GN=Obp19a-RA PE=2 SV=1	8.82 ± 4.37	8.62 ± 2.43	2.725 ± 0.144	4.98 ± 3.67	6.41 ± 3.55	8.775 ± 3.705
MIP14506p (Fragment) OS=Drosophila melanogaster GN=Os-C-RC PE=2 SV=1	5.855 ± 4.535	2.46 ± 1.03	1.925 ± 1.925	0.68 ± 0.68	0 ± 0	4.85 ± 3.61
Multiple inositol polyphosphate phosphatase 1 OS=Drosophila melanogaster GN=Mipp1 PE=1 SV=1	11.64 ± 2.82	7.175 ± 0.365	3.415 ± 0.514	8.13 ± 4.02	5.245 ± 0.654	5.19 ± 0.14
Neural lazarillo OS=Drosophila melanogaster GN=NLaz PE=2 SV=1	5.69 ± 0.150	5.855 ± 3.125	2.74 ± 0.130	1.34 ± 1.34	8.25 ± 2.35	1.265 ± 1.265
Neuropeptide-like 2 OS=Drosophila melanogaster GN=Nplp2 PE=1 SV=1	10.13 ± 1.66	11.135 ± 2.705	16.34 ± 8.64	6.65 ± 2.69	12.37 ± 3.49	14.975 ± 8.625
Nucleoside diphosphate kinase OS=Drosophila melanogaster GN=awd PE=1 SV=3	12.62 ± 3.08	7.425 ± 1.205	9.04 ± 5.19	6.35 ± 3.62	9.795 ± 3.415	10.625 ± 1.765
Obp44a OS=Drosophila melanogaster GN=Obp44a PE=2 SV=1	58.825 ± 20.865	38.365 ± 2.165	43.965 ± 4.20	35.675 ± 0.675	48.625 ± 5.27	51.875 ± 18.855
Odorant-binding protein 47b OS=Drosophila melanogaster GN=Obp47b PE=4 SV=1	4.43 ± 1.76	3.655 ± 0.924	2.02 ± 0.59	2.67 ± 1.35	1.685 ± 0.605	1.945 ± 0.595
Odorant-binding protein 56e OS=Drosophila melanogaster GN=Obp56e PE=4 SV=1	4.34 ± 2.6	5.215 ± 2.345	4.065 ± 1.165	5.03 ± 2.3	1.185 ± 0.135	0.62 ± 0.62
Odorant-binding protein 99c OS=Drosophila melanogaster GN=Obp99c PE=4 SV=1	5.65 ± 1.58	11.43 ± 1.02	8.23 ± 1.66	3.385 ± 0.675	8.185 ± 4.275	10.745 ± 4.395
Overgrown hematopoietic organs at 23B, isoform A OS=Drosophila melanogaster GN=oho23B PE=2 SV=1	2.03 ± 0.71	2.08 ± 0.65	2.02 ± 0.59	2.04 ± 0.67	1.16 ± 0.079	6.17 ± 3.64
Peptidyl-prolyl cis-trans isomerase OS=Drosophila melanogaster GN=Cyp1 PE=1 SV=2	9.62 ± 1.35	8.02 ± 3.61	2.53 ± 2.53	4.99 ± 0.950	0.81 ± 0.81	9.515 ± 8.245
Peroxiredoxin 1 OS=Drosophila melanogaster GN=Jafrac1 PE=1 SV=1	22.585 ± 0.204	20.82 ± 1.16	19.47 ± 2.330	25.315 ± 0.375	28.17 ± 6.13	30.86 ± 11.82
Peroxiredoxin 5037 OS=Drosophila melanogaster GN=Prx5037 PE=2 SV=2	0.66 ± 0.66	0 ± 0	0 ± 0	0.655 ± 0.655	1.875 ± 0.795	3.805 ± 3.805
Phenoloxidase subunit A3 OS=Drosophila melanogaster GN=proPo-A3 PE=1 SV=1	2.065 ± 0.675	6.575 ± 5.185	6.715 ± 0.874	7.46 ± 4.67	3.915 ± 0.184	3.22 ± 0.55
Pheromone-binding protein-related protein 1 OS=Drosophila melanogaster GN=Pbprp1 PE=2 SV=2	10.705 ± 6.565	11.145 ± 0.545	16.295 ± 2.025	11.475 ± 0.615	10.835 ± 3.375	12.565 ± 1.175
Pheromone-binding protein-related protein 2 OS=Drosophila melanogaster GN=Pbprp2 PE=2 SV=2	49.985 ± 0.945	51.85 ± 4.8	42.74 ± 4.29	44.07 ± 2.30	49.245 ± 5.144	50.415 ± 2.085
Pheromone-binding protein-related protein 3 OS=Drosophila melanogaster GN=Pbprp3 PE=2 SV=1	36.715 ± 5.944	43.85 ± 7.92	10.35 ± 3.92	9.46 ± 1.33	30.685 ± 4.034	40.775 ± 9.01
Pheromone-binding protein-related protein 5 OS=Drosophila melanogaster GN=Pbprp5 PE=2 SV=2	1.33 ± 0.01	0 ± 0	14.555 ± 7.245	16.755 ± 1.95	14.15 ± 4.21	14.64 ± 3.17
Pheromone-binding protein-related protein 6 OS=Drosophila melanogaster GN=Os-E PE=2 SV=2	43.105 ± 8.125	42.245 ± 10.805	40.005 ± 7.88	35.845 ± 0.775	27.945 ± 8.765	45.71 ± 19.18
Phosphate transporter OS=Drosophila melanogaster GN=Mpcp PE=2 SV=1	0 ± 0	0.675 ± 0.675	0 ± 0	0 ± 0	4.05 ± 0.519	0 ± 0
Phosphodiesterase 1c, isoform F OS=Drosophila melanogaster GN=Pde1c PE=4 SV=1	3.375 ± 2.035	0.715 ± 0.715	1.925 ± 1.925	0.655 ± 0.655	2.875 ± 0.475	0.655 ± 0.655
Phosphoglucomutase OS=Drosophila melanogaster GN=Pgm PE=1 SV=1	1.335 ± 1.335	1.395 ± 1.395	4.49 ± 4.49	4.095 ± 0.0150	0.525 ± 0.525	3.825 ± 2.515
Probable citrate synthase, mitochondrial OS=Drosophila melanogaster GN=kdn PE=2 SV=1	2.2 ± 0.86	0.675 ± 0.675	6.105 ± 0.294	7.695 ± 0.955	31.65 ± 4.13	10.22 ± 8.87
Probable cytochrome c oxidase polypeptide 7A1, mitochondrial OS=Drosophila melanogaster GN=CG9603 PE=1 SV=1	2.925 ± 1.525	2.46 ± 1.03	3.97 ± 2.5	4.05 ± 1.34	0.81 ± 0.81	2.6 ± 0.059
Probable transaldolase OS=Drosophila melanogaster GN=Tal PE=2 SV=2	2.225 ± 2.225	2.915 ± 1.575	3.34 ± 0.44	3.375 ± 0.665	3.155 ± 0.755	2.575 ± 1.225
Pro-phenol oxidase A1 OS=Drosophila melanogaster GN=Bc PE=2 SV=1	2.895 ± 1.555	4.27 ± 0.140	5.345 ± 1.005	3.37 ± 2.06	3.115 ± 3.115	3.9 ± 0.069
Protein bangles and beads OS=Drosophila melanogaster GN=bnb PE=1 SV=1	26.445 ± 7.494	36.11 ± 0.180	41.715 ± 3.515	45.105 ± 2.104	16.925 ± 3.815	34.025 ± 0.264
Protein CDV3 homolog OS=Drosophila melanogaster GN=CG3760 PE=1 SV=1	4.26 ± 0.190	4.475 ± 1.695	3.355 ± 0.455	7.04 ± 4.33	2.63 ± 0.23	3.23 ± 0.569
Protein Turandot A OS=Drosophila melanogaster GN=TotA PE=1 SV=1	4.785 ± 0.684	2.92 ± 2.92	2.085 ± 0.815	2.72 ± 0.0100	3.415 ± 0.065	3.915 ± 0.054
Protein Turandot C OS=Drosophila melanogaster GN=TotC PE=1 SV=1	4.295 ± 0.225	5.845 ± 1.715	4.01 ± 1.11	6.1 ± 0.670	3.685 ± 1.285	5.145 ± 1.175
Pterin-4-alpha-carbinolamine dehydratase OS=Drosophila melanogaster GN=Pcd PE=1 SV=2	3.105 ± 1.765	2.915 ± 1.575	1.925 ± 1.925	2 ± 0.68	1.065 ± 0.015	2.61 ± 0.049
Putative ATP synthase subunit f, mitochondrial OS=Drosophila melanogaster GN=CG4692 PE=1 SV=1	3.595 ± 0.854	1.395 ± 1.395	2.12 ± 0.78	0 ± 0	1.62 ± 1.62	3.28 ± 0.739
Putative defense protein CG7532 OS=Drosophila melanogaster GN=CG7532 PE=2 SV=1	0.87 ± 0.87	4.46 ± 1.73	3.375 ± 0.475	8.38 ± 1.67	1.875 ± 0.795	3.23 ± 0.739
Putative odorant-binding protein A10 OS=Drosophila melanogaster GN=a10 PE=1 SV=2	27.205 ± 3.315	23.53 ± 0.78	20.36 ± 1.11	20.56 ± 2.360	16 ± 0.140	24.66 ± 5.55
Putative odorant-binding protein A5 OS=Drosophila melanogaster GN=a5 PE=1 SV=2	0.66 ± 0.66	0 ± 0	0 ± 0	0 ± 0	2.495 ± 1.415	0 ± 0
RE21773p (Fragment) OS=Drosophila melanogaster GN=Cp1-RC PE=2 SV=1	8.66 ± 4.59	8.195 ± 1.22	9.575 ± 3.225	4.095 ± 1.385	5.405 ± 1.675	7.635 ± 3.665
RE33070p OS=Drosophila melanogaster GN=Scs-fp-RA PE=2 SV=1	2.935 ± 0.194	2.24 ± 0.9	2.12 ± 0.78	2.695 ± 0.0149	3.155 ± 0.7550	3.23 ± 0.569
RE33866p OS=Drosophila melanogaster GN=CG13551 PE=2 SV=1	7.72 ± 0.489	8.02 ± 3.61	4.93 ± 2.35	7.47 ± 0.72	9.84 ± 4.19	15.94 ± 3.219
RE51958p OS=Drosophila melanogaster GN=CG6045 PE=2 SV=1	44.82 ± 2.039	36.27 ± 1.06	51.66 ± 2.65	53.115 ± 3.585	41.03 ± 10.13	35.525 ± 11.535
RE56164p (Fragment) OS=Drosophila melanogaster GN=Npc2g PE=2 SV=1	6.285 ± 0.524	9.465 ± 3.625	7.375 ± 1.565	6.795 ± 1.295	1.89 ± 0.27	6.515 ± 0.125
RE62690p OS=Drosophila melanogaster GN=Cyp1 PE=2 SV=1	9.62 ± 1.35	8.02 ± 3.61	2.53 ± 2.53	4.99 ± 0.950	0.81 ± 0.81	9.515 ± 8.245
RE67340p OS=Drosophila melanogaster GN=CG9336 PE=2 SV=1	10.135 ± 3.055	7.92 ± 1.06	5.265 ± 2.365	6.73 ± 0.02	4.905 ± 0.995	3.865 ± 0.105
RE75088p OS=Drosophila melanogaster GN=CG3621 PE=2 SV=1	1.365 ± 0.0249	0.675 ± 0.675	0 ± 0	0.66 ± 0.66	1.685 ± 0.605	1.975 ± 0.685
RH06505p OS=Drosophila melanogaster GN=CG15067 PE=2 SV=1	2.925 ± 1.525	3.61 ± 0.88	2.795 ± 0.105	6.345 ± 2.305	3.155 ± 0.7550	2.61 ± 0.049
RH21971p OS=Drosophila melanogaster GN=antdh PE=2 SV=1	5.655 ± 0.185	5.88 ± 1.75	4.01 ± 1.11	6.73 ± 0.02	4.98 ± 0.17	5.825 ± 0.495
RH23043p OS=Drosophila melanogaster GN=CG3683 PE=2 SV=1	0.66 ± 0.66	0 ± 0	0.62 ± 0.62	0 ± 0	1.875 ± 0.795	0 ± 0
RH24258p OS=Drosophila melanogaster GN=BcDNA:GH05536 PE=1 SV=1	0.695 ± 0.695	0.715 ± 0.715	0 ± 0	0 ± 0	1.595 ± 0.515	0 ± 0
RH32613p (Fragment) OS=Drosophila melanogaster GN=CG15067-RA PE=2 SV=1	2.925 ± 1.525	3.61 ± 0.88	2.795 ± 0.105	6.345 ± 2.305	3.155 ± 0.755	2.61 ± 0.049
RH42429p OS=Drosophila melanogaster GN=CG7433 PE=2 SV=1	0.67 ± 0.67	0 ± 0	1.45 ± 1.45	0.685 ± 0.685	4.73 ± 1.48	4.48 ± 4.48
RH51979p (Fragment) OS=Drosophila melanogaster GN=CG1648 PE=2 SV=1	18.73 ± 4	18.695 ± 0.78	28.225 ± 1.354	19.235 ± 3.685	16.325 ± 4.295	16.555 ± 2.565
RH59211p (Fragment) OS=Drosophila melanogaster GN=ATPsyn-d PE=2 SV=1	4.505 ± 0.364	2.915 ± 1.575	6.575 ± 3.705	10.38 ± 2.31	4.495 ± 2.095	2.575 ± 0.044
Rtnl1, isoform F OS=Drosophila melanogaster GN=Rtnl1 PE=1 SV=2	4.25 ± 1.51	7.45 ± 0.17	5.445 ± 0.364	5.39 ± 4.07	2.305 ± 1.225	5.215 ± 0.114
Saposin-related, isoform A OS=Drosophila melanogaster GN=Sap-r PE=1 SV=1	6.73 ± 1.26	13.34 ± 2.65	13.855 ± 8.805	6.06 ± 0.709	9.985 ± 5.175	5.17 ± 1.15
Sarcoplasmic calcium-binding protein 1 OS=Drosophila melanogaster GN=Scp1 PE=2 SV=1	19.575 ± 0.914	6.895 ± 6.895	10.34 ± 7.47	8.825 ± 4.715	10.38 ± 10.38	6.525 ± 0.205
SD11542p OS=Drosophila melanogaster GN=CG9917-RA PE=1 SV=1	6.495 ± 1.085	4.655 ± 1.515	4.81 ± 0.960	5.43 ± 1.39	6.48 ± 1.91	4.515 ± 1.805
SD12036p (Fragment) OS=Drosophila melanogaster GN=CG6783 PE=2 SV=1	3.595 ± 0.854	2.91 ± 0.229	3.955 ± 1.055	4.035 ± 1.325	6.125 ± 1.315	1.92 ± 0.61
SD12734p OS=Drosophila melanogaster GN=14-3-3zeta-RI PE=2 SV=1	2.2 ± 0.86	4.285 ± 1.555	3.375 ± 0.475	4.74 ± 2.03	5.82 ± 0.77	1.95 ± 0.71
Smt3 OS=Drosophila melanogaster GN=smt3 PE=1 SV=1	5.125 ± 2.455	2.92 ± 2.92	2.705 ± 0.194	4.075 ± 0.035	9.435 ± 1.605	5.2 ± 0.129
Succinate dehydrogenase [ubiquinone] flavoprotein subunit, mitochondrial OS=Drosophila melanogaster GN=Scs-fp PE=2 SV=3	2.935 ± 0.194	2.24 ± 0.9	2.12 ± 0.78	2.695 ± 0.014	3.155 ± 0.755	3.23 ± 0.5699
Superoxide dismutase [Cu-Zn] OS=Drosophila melanogaster GN=Sod PE=1 SV=2	15.795 ± 5.665	17.365 ± 3.975	19.595 ± 0.155	8.8 ± 0.660	11.34 ± 0.880	20.765 ± 5.50
Superoxide dismutase [Mn], mitochondrial OS=Drosophila melanogaster GN=Sod2 PE=2 SV=3	2.9 ± 0.159	3.59 ± 2.25	2.025 ± 0.555	3.375 ± 0.665	4.505 ± 1.025	3.22 ± 0.55
Thioredoxin-2 OS=Drosophila melanogaster GN=Trx-2 PE=1 SV=2	10.93 ± 2.190	9.37 ± 1.739	7.545 ± 2.315	5.4 ± 1.37	5.445 ± 1.535	5.785 ± 3.125
Transaldolase OS=Drosophila melanogaster GN=CG2827-RA PE=2 SV=1	2.225 ± 2.225	2.915 ± 1.575	3.34 ± 0.44	3.375 ± 0.665	3.155 ± 0.755	2.575 ± 1.225
Transferrin 1 OS=Drosophila melanogaster GN=Tsf1 PE=2 SV=1	22.86 ± 0.259	42.855 ± 1.805	34.935 ± 2.104	47.235 ± 6.734	24.215 ± 3.385	37.94 ± 2.5
Transporter OS=Drosophila melanogaster PE=2 SV=1	0.67 ± 0.67	2.965 ± 2.965	3.52 ± 2.25	5.395 ± 4.005	11.585 ± 2.445	3.845 ± 3.845
Tubulin alpha-3 chain OS=Drosophila melanogaster GN=alphaTub84D PE=1 SV=1	2.725 ± 0.015	8.855 ± 2.635	4.24 ± 3	2.715 ± 1.325	9.785 ± 0.154	3.865 ± 1.205
Tubulin beta-1 chain OS=Drosophila melanogaster GN=betaTub56D PE=1 SV=2	0.695 ± 0.695	2.785 ± 2.785	2.17 ± 2.17	2.06 ± 0.670	5.535 ± 0.485	1.93 ± 1.93
Vha68-2, isoform B OS=Drosophila melanogaster GN=Vha68-2 PE=3 SV=1	2.965 ± 0.164	7.61 ± 6.22	6.295 ± 2.415	16.835 ± 10.155	24.53 ± 1.039	9.655 ± 1.665
Vitellogenin-3 OS=Drosophila melanogaster GN=Yp3 PE=1 SV=1	2.265 ± 0.865	0 ± 0	3.495 ± 3.495	0 ± 0	3.155 ± 0.755	0 ± 0
Voltage-dependent anion-selective channel OS=Drosophila melanogaster GN=porin PE=1 SV=3	0.67 ± 0.67	2.735 ± 1.395	2.79 ± 1.55	0 ± 0	8.455 ± 4.725	6.33 ± 6.33
V-type proton ATPase catalytic subunit A isoform 2 OS=Drosophila melanogaster GN=Vha68-2 PE=1 SV=2	2.965 ± 0.164	7.61 ± 6.22	6.295 ± 2.415	16.835 ± 10.155	24.53 ± 1.039	9.655 ± 1.665
V-type proton ATPase subunit B OS=Drosophila melanogaster GN=Vha55 PE=1 SV=1	6.18 ± 0.690	12.76 ± 4.56	5.575 ± 3.065	10.11 ± 3.36	24.95 ± 0.13	12.935 ± 3.585
V-type proton ATPase subunit E OS=Drosophila melanogaster GN=Vha26 PE=1 SV=1	2.695 ± 1.375	2.085 ± 0.695	3.915 ± 2.485	4.035 ± 1.325	9.33 ± 1.71	3.88 ± 1.22
V-type proton ATPase subunit G OS=Drosophila melanogaster GN=Vha13 PE=1 SV=1	3.6 ± 0.47	3.985 ± 0.845	5.485 ± 2.905	4.305 ± 1.635	7.505 ± 1.375	1.975 ± 0.685
* 237 proteins were detected including 15 OBPs. Numbers in the coloumn represent spectral counts (average+_ SEM) of two biological replicates and three technical replicates each.
