# Supplementary material for: Functional dissection of Odorant binding protein genes in Drosophila melanogaster
Source: Genes Brain Behav. 2011 Jun 14;10(6):648–57. doi: 10.1111/j.1601-183X.2011.00704.x (PMC3150612; doi:10.1111/j.1601-183X.2011.00704.x)
Supplement: Table S3 — Raw data for results in Fig. 3 as deviations ofresponse indices of tubulin-GAL4/UAS-ObpRNAi lines from control values. [file gbb0010-0648-SD5.xls]

## Sheet: raw data
ODORANT		REPLICATES						RI		ODORANT		REPLICATES						RI
1-hexanol	MALES	rep1	rep2	rep3	mean	SD	SD/sqN	deviation from control mean		1-hexanol	Females	rep1	rep2	rep3	mean	SD	SD/sqN	deviation from control mean
	control	0.0384615	0.113208	0.0384615	0.0633769	0.0431546	0.0249153	0			control	0.102041	0.103448	0	0.0684964	0.0593238	0.0342506	0
	A5	0.225	0.214286	0.319149	0.252812	0.0576991	0.0333126	0.189512			A5	0.102564	0.0666667	0.327273	0.165501	0.141243	0.0815469	0.0971012
	obp 18a	0.16	0.06	0.0980392	0.106013	0.0504746	0.0291415	0.0427131			obp 18a	0.1875	0.142857	0.122449	0.150935	0.0332694	0.0192081	0.0825354
	obp 22a	0.155556	0.306122	0.12	0.193893	0.0988063	0.0570459	0.130593			obp 22a	0.209302	0.404255	0.270833	0.294797	0.0996612	0.0575394	0.226397
	obp 28a	0.0204082	0.404255	0.173077	0.199247	0.193257	0.111577	0.135947			obp 28a	0.0816327	0.416667	0.265306	0.254535	0.167777	0.0968658	0.186135
	obp 56a	0.0625	0.14	0.333333	0.178611	0.139484	0.0805311	0.115311			obp 56a	0.0625	0.148936	0.244898	0.152111	0.0912404	0.0526777	0.0837114
	obp 56c	0.0263158	0.294118	0.196078	0.172171	0.135492	0.0782265	0.108871			obp 56c	0.208333	0.627907	0.28	0.37208	0.224432	0.129576	0.30368
	obp 56f	0.02	0.148936	0.475	0.214645	0.234509	0.135394	0.151345			obp 56f	0.209302	0.22	0.275	0.234767	0.0352506	0.0203519	0.166367
	obp 56h	0.102564	0.130435	0.28	0.171	0.0954201	0.0550908	0.1077			obp 56h	0.0714286	0.411765	0.2	0.227731	0.171854	0.0992202	0.159331
	obp 57a	0.108696	0.117647	0.139535	0.121959	0.0158654	0.00915988	0.0586592			obp 57a	0.311111	0.470588	0.368421	0.383373	0.0807832	0.0466402	0.314973
	obp 57b	0.0952381	0.375	0.294118	0.254785	0.143969	0.0831203	0.191485			obp 57b	0.435897	0.5625	0.342105	0.446834	0.110604	0.0638571	0.378434
	obp 58b										obp 58b	0.204545	0.45283	0.44186	0.366412	0.140288	0.0809952	0.298012
	obp 58c	0.422222	0.285714	0.175	0.294312	0.123835	0.0714963	0.231012			obp 58c	0.414634	0	0.368421	0.261018	0.227226	0.131189	0.192618
	obp 59a	0.216216	0.294118	0.333333	0.281222	0.0596139	0.0344181	0.217922			obp 59a	0.333333	0.377778	0.395833	0.368981	0.0321651	0.0185705	0.300581
	obp 83a	0.0882353	0.2	0.171429	0.153221	0.0580643	0.0335235	0.0899213			obp 83a	0.2	0.175	0.105263	0.160088	0.0490973	0.0283464	0.0916877
	obp 83c	0.2	0	0.342857	0.180952	0.17222	0.0994315	0.117652			obp 83c	0.357143	0	0.36	0.239048	0.207026	0.119527	0.170648
	obp 93a	0.346154	0.489362	0.352941	0.396152	0.0807931	0.0466459	0.332852			obp 93a	0.615385	0.553191	0.265306	0.477961	0.186771	0.107832	0.409561
	obp 99b	0.0217391	0.0869565	0.0232558	0.0439838	0.0372232	0.0214908	-0.0193162			obp 99b	0.148148	0.122449	0.0625	0.111032	0.0439506	0.0253749	0.0426324
2-ethylpyrazine	MALES	rep1	rep2	rep3	mean	SD	SD/sqN	deviation from control mean		2-ethylpyrazine	Females	rep1	rep2	rep3	mean	SD	SD/sqN	deviation from control mean
	control	0.148936	0.163265	0.0408163	0.117673	0.066944	0.0386501	0			control	0.5	0.553191	0.52	0.524397	0.026867	0.0155117	0
	A5	0.430769	0.340426	0.47619	0.415795	0.06911	0.0399007	0.298195			A5	0.5	0.644444	0.6	0.581481	0.0739814	0.0427132	0.0571815
	obp 18a	0.025	0.113636	0.0612245	0.0666203	0.0445639	0.025729	-0.0509797			obp 18a	0.157895	0.510204	0.509434	0.392511	0.203184	0.117308	-0.131789
	obp 22a	0.0784314	0.0576923	0.132075	0.0893997	0.0383854	0.0221618	-0.0282003			obp 22a	0.321429	0.463415	0.520833	0.435226	0.102648	0.0592636	-0.0890745
	obp 28a	0.365854	0.522727	0.528302	0.472294	0.0922224	0.0532446	0.354694			obp 28a	0.588235	0.581395	0.574468	0.581366	0.00688365	0.00397428	0.0570662
	obp 56a	0.133333	0.267857	0.181818	0.194336	0.0681299	0.0393348	0.0767362			obp 56a	0.325581	0.480769	0.42	0.408784	0.0781996	0.0451485	-0.115516
	obp 56c	0.106383	0.319149	0.191489	0.205674	0.10709	0.0618284	0.0880738			obp 56c	0.470588	0.641509	0.38	0.497366	0.132795	0.0766694	-0.0269341
	obp 56f	0.28	0.338983	0.122449	0.247144	0.111944	0.0646307	0.129544			obp 56f	0.727273	0.403846	0.571429	0.567516	0.161749	0.0933857	0.0432158
	obp 56h	0.272727	0.384615	0.3	0.319114	0.0583417	0.0336836	0.201514			obp 56h	0.636364	0.478261	0.361702	0.492109	0.137853	0.0795897	-0.0321911
	obp 57a	0.0204082	0.134615	0.186047	0.11369	0.0847786	0.048947	-0.00390998			obp 57a	0.217391	0.166667	0.529412	0.30449	0.196432	0.11341	-0.21981
	obp 57b	0.0638298	0.0212766	0.137931	0.0743458	0.0590339	0.0340833	-0.0432542			obp 57b	0.25	0.416667	0.531915	0.399527	0.141737	0.0818318	-0.124773
	obp 58b										obp 58b	0.372881	0.290909	0.104167	0.255986	0.137719	0.0795123	-0.268314
	obp 58c	0.12766	0.145833	0.16	0.144498	0.0162115	0.00935973	0.0268976			obp 58c	0.574468	0.162791	0.520833	0.419364	0.223811	0.129218	-0.104936
	obp 59a	0.196078	0.538462	0.421053	0.385198	0.173985	0.10045	0.267598			obp 59a	0.66	0.653061	0.6	0.637687	0.0328218	0.0189497	0.113387
	obp 83a	0.208333	0.26087	0.192308	0.220504	0.0358646	0.0207064	0.102904			obp 83a	0.509434	0.519231	0.673469	0.567378	0.0920083	0.053121	0.043078
	obp 83c	0.173913	0.244898	0.0816327	0.166815	0.0818638	0.0472641	0.0492146			obp 83c	0.62	0.385965	0.560976	0.522314	0.121713	0.0702713	-0.00198649
	obp 93a	0.275862	0.416667	0.333333	0.341954	0.070797	0.0408747	0.224354			obp 93a	0.64	0.517241	0.5	0.552414	0.0763402	0.044075	0.0281138
	obp 99b	0.0833333	0.205128	0.148148	0.145537	0.0609394	0.0351834	0.0279366			obp 99b	0.125	0.0909091	0.26	0.158636	0.0894231	0.0516284	-0.365664
2-heptanone	MALES	rep1	rep2	rep3	mean	SD	SD/sqN	deviation from control mean		2-heptanone	Females	rep1	rep2	rep3	mean	SD	SD/sqN	deviation from control mean
	control	0.0212766	0.142857	0.0377358	0.0672899	0.0659586	0.0380812	0			control	0.545455	0.291667	0.612245	0.483122	0.169135	0.0976501	0
	A5	0.3125	0.318182	0.463415	0.364699	0.0855376	0.0493852	0.297499			A5	0.653061	0.340909	0.475	0.489657	0.156591	0.0904081	0.00655677
	obp 18a	0.333333	0.413043	0.212766	0.319714	0.100831	0.0582148	0.252514			obp 18a	0.304348	0.48	0.442308	0.408885	0.0924728	0.0533892	-0.0742148
	obp 22a	0.192308	0.386364	0.333333	0.304002	0.100298	0.0579071	0.236802			obp 22a	0.333333	0.36	0.557692	0.417009	0.122563	0.0707618	-0.0660915
	obp 28a	0.28	0.285714	0.428571	0.331429	0.0841767	0.0485994	0.264229			obp 28a	0.461538	0.5	0.617647	0.526395	0.0813327	0.0469574	0.0432952
	obp 56a	0.0925926	0.25	0.212121	0.184905	0.0821574	0.0474336	0.117705			obp 56a	0.318182	0.530612	0.326087	0.391627	0.12043	0.0695301	-0.091473
	obp 56c	0.264151	0.152174	0.3	0.238775	0.0771109	0.04452	0.171575			obp 56c	0.415094	0.557692	0.510204	0.49433	0.0726122	0.0419227	0.0112302
	obp 56f	0.377778	0.265306	0.541667	0.394917	0.138975	0.0802374	0.327717			obp 56f	0.463415	0.232558	0.659091	0.451688	0.213508	0.123269	-0.0314121
	obp 56h	0.378378	0.574468	0.225806	0.392884	0.174783	0.100911	0.325684			obp 56h	0.625	0.66	0.254902	0.513301	0.224463	0.129594	0.0302007
	obp 57a	0.24	0.169811	0.230769	0.213527	0.0381391	0.0220196	0.146327			obp 57a	0.673469	0.692308	0.789474	0.718417	0.0622537	0.0359422	0.235317
	obp 57b	0.254902	0.34	0.510204	0.368369	0.129994	0.0750519	0.301169			obp 57b	0.4	0.647059	0.666667	0.571242	0.148623	0.0858078	0.0881418
	obp 58b										obp 58b	0.26	0.289474	0.282609	0.277361	0.0154217	0.00890374	-0.205739
	obp 58c	0.395833	0.318182	0.270833	0.328283	0.0631092	0.0364361	0.261083			obp 58c	0.217391	0.318182	0.27907	0.271548	0.0508146	0.0293378	-0.211552
	obp 59a	0.38	0.368421	0.583333	0.443918	0.120876	0.0697877	0.376718			obp 59a	0.469388	0.72549	0.6	0.598293	0.12806	0.0739353	0.115193
	obp 83a	0.238095	0.458333	0.321429	0.339286	0.1112	0.0642011	0.272086			obp 83a	0.416667	0.245283	0.537037	0.399662	0.146618	0.0846502	-0.0834378
	obp 83c	0.367347	0.472222	0.217391	0.35232	0.128078	0.073946	0.28512			obp 83c	0.519231	0.711111	0.380952	0.537098	0.165803	0.0957264	0.0539981
	obp 93a	0.641026	0.170213	0.22449	0.345243	0.257589	0.148719	0.278043			obp 93a	0.608696	0.244444	0.475	0.442713	0.184259	0.106382	-0.0403866
	obp 99b	0.185185	0.0967742	0.133333	0.138431	0.0444254	0.025649	0.0712309			obp 99b	0.264151	0.298246	0.276596	0.279664	0.0172532	0.00996114	-0.203436
2-methyl pyrazine	MALES	rep1	rep2	rep3	mean	SD	SD/sqN	deviation from control mean		2-methyl pyrazine	Females	rep1	rep2	rep3	mean	SD	SD/sqN	deviation from control mean
	control	0.126984	0.0588235	0.125	0.103603	0.0387925	0.0223968	0			control	0.363636	0.5	0.380952	0.414863	0.0742375	0.042861	0
	A5	0.45	0.42	0.5	0.456667	0.0404145	0.0233333	0.353067			A5	0.77551	0.584906	0.509804	0.623407	0.136973	0.0790816	0.208607
	obp 18a	0.163636	0.232558	0.137255	0.177816	0.0492086	0.0284106	0.0742165			obp 18a	0.490566	0.416667	0.166667	0.357966	0.169741	0.098	-0.0568335
	obp 22a	0.130435	0.333333	0	0.154589	0.167974	0.09698	0.0509894			obp 22a	0.481481	0.386364	0.313725	0.393857	0.0841286	0.0485717	-0.0209431
	obp 28a	0.125	0.04	0.09	0.085	0.04272	0.0246644	-0.0186			obp 28a	0.538462	0.454545	0.588235	0.527081	0.0675676	0.0390102	0.112281
	obp 56a	0.169492	0.272727	0.0857143	0.175978	0.0936751	0.0540833	0.0723777			obp 56a	0.382979	0.205128	0.367347	0.318485	0.0984802	0.0568576	-0.0963154
	obp 56c	0.25	0.163636	0.465116	0.292918	0.155255	0.0896362	0.189318			obp 56c	0.395833	0.612245	0.365385	0.457821	0.134599	0.0777107	0.0430209
	obp 56f	0.111111	0.227273	0.115385	0.151256	0.065867	0.0380283	0.0476562			obp 56f	0.660714	0.6875	0.674419	0.674211	0.0133941	0.00773307	0.259411
	obp 56h	0.173913	0.204082	0.320755	0.232916	0.0775513	0.0447743	0.129316			obp 56h	0.5	0.372093	0.306122	0.392738	0.0985738	0.0569116	-0.0220615
	obp 57a	0.297297	0.12766	0.288889	0.237949	0.0956056	0.0551979	0.134349			obp 57a	0.590909	0.54386	0.46	0.53159	0.0663115	0.038285	0.11679
	obp 57b	0.215686	0.27907	0.288889	0.261215	0.0397335	0.0229401	0.157615			obp 57b	0.52	0.634615	0.475	0.543205	0.082299	0.0475154	0.128405
	obp 58b										obp 58b	0.170732	0.1	0.205128	0.15862	0.0536004	0.0309462	-0.25618
	obp 58c	0.228571	0.0784314	0.04	0.115668	0.0996479	0.0575317	0.0120676			obp 58c	0.285714	0.46	0.166667	0.304127	0.147531	0.085177	-0.110673
	obp 59a	0.409091	0.431373	0.351351	0.397272	0.0412992	0.0238441	0.293672			obp 59a	0.235294	0.833333	0.586207	0.551611	0.300517	0.173503	0.136811
	obp 83a	0.485714	0.234043	0.195652	0.305136	0.157559	0.0909666	0.201536			obp 83a	0.469388	0.42	0.543478	0.477622	0.0621496	0.0358821	0.062822
	obp 83c	0.395349	0.232143	0.0277778	0.218423	0.184169	0.10633	0.114823			obp 83c	0.46	0.529412	0.304348	0.431253	0.115253	0.0665413	0.0164532
	obp 93a	0.159091	0.0740741	0.1	0.111055	0.0435732	0.025157	0.00745499			obp 93a	0.648649	0.403846	0.466667	0.506387	0.127143	0.0734061	0.0915872
	obp 99b	0.160714	0	0.140351	0.100355	0.0875044	0.0505207	-0.00324495			obp 99b	0.375	0.442308	0.325581	0.380963	0.0585912	0.0338276	-0.033837
E2-hexenal	MALES	rep1	rep2	rep3	mean	SD	SD/sqN	deviation from control mean		E2-hexenal	Females	rep1	rep2	rep3	mean	SD	SD/sqN	deviation from control mean
	control	0.565217	0.654545	0.822222	0.680662	0.130478	0.0753313	0			control	0.755102	0.68	0.978261	0.804454	0.155134	0.0895668	0
	A5	0.685714	0.6	0.408163	0.564626	0.142117	0.0820511	-0.115974			A5	0.769231	0.8	0.6	0.723077	0.107692	0.0621762	-0.0813231
	obp 18a	0.486486	0.627451	0.368421	0.49412	0.129684	0.0748728	-0.18648			obp 18a	0.585366	0.818182	0.767442	0.723663	0.122427	0.070683	-0.0807368
	obp 22a	0.7	0.736842	0.528302	0.655048	0.1113	0.0642593	-0.025552			obp 22a	0.96	0.791667	0.68	0.810556	0.140952	0.0813789	0.00615556
	obp 28a	0.666667	0.605263	0.744681	0.672204	0.0698736	0.0403415	-0.00839644			obp 28a	0.805556	0.75	0.702703	0.752753	0.0514817	0.0297229	-0.0516472
	obp 56a	0.673469	0.791667	0.823529	0.762888	0.079061	0.0456459	0.0822885			obp 56a	0.914894	0.86	0.9	0.891631	0.0283876	0.0163896	0.0872312
	obp 56c	0.761905	0.56	0.530612	0.617506	0.125914	0.0726962	-0.0630943			obp 56c	0.796296	0.652174	0.854545	0.767672	0.104178	0.0601473	-0.0367281
	obp 56f	0.706897	0.681159	0.583333	0.65713	0.0651923	0.0376388	-0.0234702			obp 56f	0.666667	0.702128	0.8125	0.727098	0.0760558	0.0439108	-0.0773019
	obp 56h	0.612903	0.622222	0.414634	0.54992	0.117253	0.0676963	-0.13068			obp 56h	0.482759	0.707317	0.803571	0.664549	0.164627	0.0950474	-0.139851
	obp 57a	0.72973	0.5	0.435897	0.555209	0.1545	0.0892009	-0.125391			obp 57a	0.721311	0.902439	0.904762	0.842837	0.105251	0.0607667	0.0384375
	obp 57b	0.754098	0.72	0.68	0.718033	0.0370883	0.021413	0.0374328			obp 57b	0.924528	0.583333	0.875	0.794287	0.184362	0.106442	-0.0101128
	obp 58b										obp 58b	0.767442	0.679245	0.661017	0.702568	0.0569169	0.032861	-0.101832
	obp 58c	0.711538	0.791667	0.693878	0.732361	0.0521139	0.030088	0.0517609			obp 58c	0.7	0.611111	0.833333	0.714815	0.111849	0.0645763	-0.0895852
	obp 59a	0.658537	0.666667	0.673077	0.666093	0.0072871	0.00420721	-0.0145066			obp 59a	0.882353	0.788462	0.630435	0.767083	0.127312	0.0735039	-0.0373169
	obp 83a	0.62	0.591837	0.777778	0.663205	0.100217	0.0578605	-0.0173952			obp 83a	0.681818	0.8	0.854167	0.778662	0.0881334	0.0508838	-0.0257384
	obp 83c	0.6	0.763636	0.645161	0.669599	0.0845111	0.0487925	-0.0110008			obp 83c	0.953488	0.8	0.756757	0.836748	0.103386	0.0596899	0.0323484
	obp 93a	0.647059	0.779661	0.92	0.78224	0.136489	0.0788019	0.10164			obp 93a	0.785714	0.883721	0.875	0.848145	0.0542422	0.0313167	0.0437451
	obp 99b	0.104167	0.387755	0.377358	0.28976	0.160813	0.0928452	-0.39084			obp 99b	0.25	0.7	0.638298	0.529433	0.243954	0.140847	-0.274967
acetophenone	MALES	rep1	rep2	rep3	mean	SD	SD/sqN	deviation from control mean		acetophenone	Females	rep1	rep2	rep3	mean	SD	SD/sqN	deviation from control mean
	control	0.363636	0.387755	0.431818	0.394403	0.0345737	0.0199611	0			control	0.6875	0.803922	0.58	0.690474	0.11199	0.0646577	0
	A5	0.674419	0.632653	0.578947	0.628673	0.0478599	0.0276319	0.234273			A5	0.769231	0.75	0.721311	0.746847	0.0241147	0.0139226	0.0564474
	obp 18a	0.117647	0.363636	0.297872	0.259719	0.127356	0.0735288	-0.134681			obp 18a	0.511628	0.517857	0.733333	0.587606	0.126242	0.0728858	-0.102794
	obp 22a	0.423077	0.113636	0.155556	0.230756	0.167868	0.0969187	-0.163644			obp 22a	0.666667	0.736842	0.605263	0.669591	0.0658382	0.0380117	-0.0208094
	obp 28a	0.411765	0.244898	0.6	0.418888	0.177658	0.102571	0.0244876			obp 28a	0.742857	0.59375	0.630435	0.655681	0.0776933	0.0448563	-0.0347194
	obp 56a	0.392157	0.319149	0.113636	0.274981	0.144418	0.0833797	-0.119419			obp 56a	0.428571	0.530612	0.55102	0.503401	0.0656031	0.0378759	-0.186999
	obp 56c	0.264706	0.342105	0.1875	0.26477	0.0773027	0.0446307	-0.12963			obp 56c	0.540541	0.612245	0.653061	0.601949	0.0569625	0.0328873	-0.0884511
	obp 56f	0.547619	0.826087	0.591837	0.655181	0.149651	0.0864011	0.260781			obp 56f	0.863636	0.78	0.76	0.801212	0.0549781	0.0317416	0.110812
	obp 56h	0.771429	0.64	0.55814	0.656523	0.1076	0.062123	0.262123			obp 56h	0.5	0.446809	0.519231	0.48868	0.0375148	0.0216592	-0.20172
	obp 57a	0.372093	0.275	0.348837	0.331977	0.0506949	0.0292687	-0.0624233			obp 57a	0.78	0.588235	0.634615	0.667617	0.100051	0.0577646	-0.0227831
	obp 57b	0.375	0.173913	0.405405	0.318106	0.125797	0.0726289	-0.0762939			obp 57b	0.632653	0.68	0.574468	0.62904	0.0528586	0.0305179	-0.0613596
	obp 58b										obp 58b	0.644444	0.55102	0.666667	0.620711	0.0613677	0.0354306	-0.0696895
	obp 58c	0.541667	0.770833	0.421053	0.577851	0.177676	0.102581	0.183451			obp 58c	0.480769	0.483871	0.72093	0.561857	0.13777	0.0795418	-0.128543
	obp 59a	0.52	0.673913	0.405405	0.533106	0.134733	0.077788	0.138706			obp 59a	0.740741	0.75	0.659574	0.716772	0.0497502	0.0287233	0.0263717
	obp 83a	0.755102	0.897959	0.580645	0.744569	0.158919	0.0917519	0.350169			obp 83a	0.282051	0.588235	0.480769	0.450352	0.155342	0.0896866	-0.240048
	obp 83c	0	0.05	0.148148	0.0660494	0.0753668	0.043513	-0.328351			obp 83c	0.723404	0.605263	0.565217	0.631295	0.0822436	0.0474834	-0.0591051
	obp 93a	0.209302	0.137931	0.377778	0.24167	0.123156	0.0711041	-0.15273			obp 93a	0.741379	0.714286	0.615	0.690222	0.0665375	0.0384155	-0.000178325
	obp 99b	0.351351	0.307692	0.319149	0.326064	0.0226361	0.013069	-0.0683358			obp 99b	0.205882	0.469388	0.45283	0.376033	0.147588	0.0852097	-0.314367
benzaldehyde	males	rep1	rep2	rep3	mean	SD	SD/sqN	deviation from control mean		benzaldehyde	females	rep1	rep2	rep3	mean	SD	SD/sqN	deviation from control mean
	control	0.888889	0.92	0.680851	0.829913	0.130026	0.0750703	0			control	0.644444	0.75	0.6875	0.693981	0.0530754	0.0306431	0
	A5	0.7	0.781818	0.693878	0.725232	0.0491007	0.0283483	-0.104668			A5	0.806452	0.816327	0.809524	0.810767	0.00505354	0.00291766	0.116867
	obp 18a	0.615385	0.419355	0.555556	0.530098	0.100464	0.0580028	-0.299802			obp 18a	0.567568	0.52	0.515152	0.53424	0.0289644	0.0167226	-0.15966
	obp 22a	0.42	0.428571	0.553191	0.467254	0.0745471	0.0430398	-0.362646			obp 22a	0.755556	0.45	0.918367	0.707974	0.237781	0.137283	0.0140743
	obp 28a	0.565217	0.777778	0.52	0.620998	0.137644	0.079469	-0.208902			obp 28a	0.837838	0.744186	0.6875	0.756508	0.0759226	0.0438339	0.062608
	obp 56a	0.461538	0.34	0.45283	0.418123	0.0677964	0.0391422	-0.411777			obp 56a	0.854545	0.526316	0.666667	0.682509	0.164687	0.0950823	-0.0113907
	obp 56c	0.463415	0.685185	0.418605	0.522401	0.142744	0.0824134	-0.307499			obp 56c	0.658537	0.609756	0.666667	0.644986	0.03078	0.0177708	-0.0489136
	obp 56f	0.545455	0.653061	0.770833	0.65645	0.112728	0.0650833	-0.17345			obp 56f	0.692308	0.75	0.807692	0.75	0.0576923	0.0333087	0.0561
	obp 56h	0.4375	0.666667	0.56	0.554722	0.114674	0.0662073	-0.275178			obp 56h	0.648649	0.702128	0.826087	0.725621	0.0910222	0.0525517	0.0317211
	obp 57a	0.595238	0.361702	0.684211	0.54705	0.166567	0.0961673	-0.28285			obp 57a	0.833333	0.782609	0.9	0.838647	0.0588758	0.033992	0.144747
	obp 57b	0.644444	0.608696	0.653846	0.635662	0.023822	0.0137537	-0.194238			obp 57b	0.657143	0.755556	0.829787	0.747495	0.086604	0.0500008	0.0535952
	obp 58b										obp 58b	0.697674	0.771429	0.788462	0.752522	0.0482564	0.0278609	0.0586215
	obp 58c	0.677419	0.741935	0.685185	0.701513	0.0352213	0.020335	-0.128387			obp 58c	0.744186	0.795455	0.846154	0.795265	0.0509842	0.0294357	0.101365
	obp 59a	0.75	0.733333	0.734694	0.739342	0.00925478	0.00534325	-0.0905576			obp 59a	0.880952	0.901961	0.804878	0.862597	0.0510779	0.0294898	0.168697
	obp 83a	0.604651	0.434783	0.732143	0.590526	0.149183	0.0861306	-0.239374			obp 83a	0.512821	0.836735	0.64	0.663185	0.163197	0.0942218	-0.0307149
	obp 83c	0.530612	0.574074	0.565217	0.556635	0.022967	0.01326	-0.273265			obp 83c	0.828571	0.625	0.9375	0.797024	0.158621	0.0915797	0.103124
	obp 93a	0.555556	0.566038	0.488889	0.536827	0.0418455	0.0241595	-0.293073			obp 93a	0.823529	0.770833	0.62	0.738121	0.105634	0.0609881	0.0442209
	obp 99b	0.44898	0.255319	0.192308	0.298869	0.133763	0.0772281	-0.531031			obp 99b	0.264706	0.310345	0.5625	0.379184	0.160388	0.0926002	-0.314716
citral	MALES	rep1	rep2	rep3	mean	SD	SD/sqN	deviation from control mean		citral	Females	rep1	rep2	rep3	mean	SD	SD/sqN	deviation from control mean
	control	0.178571	0.25	0.25	0.22619	0.0412393	0.0238095	0			control	0.727273	0.648649	0.647059	0.674327	0.0458595	0.026477	0
	A5	0.333333	0.219512	0.243902	0.265583	0.0599278	0.0345993	0.0394827			A5	0.588235	0.578947	0.617021	0.594735	0.0198516	0.0114613	-0.0795654
	obp 18a	0.175439	0.16	0.270833	0.202091	0.0600313	0.0346591	-0.0240094			obp 18a	0.375	0.153846	0.346939	0.291928	0.120403	0.0695147	-0.382372
	obp 22a	0.0487805	0.257143	0.204082	0.170002	0.108281	0.0625161	-0.0560983			obp 22a	0.394737	0.347826	0.680851	0.474471	0.180263	0.104075	-0.199829
	obp 28a	0.3125	0.358974	0.489362	0.386945	0.0916886	0.0529364	0.160845			obp 28a	0.489796	0.577778	0.589744	0.552439	0.0545795	0.0315115	-0.121861
	obp 56a	0.0625	0.0681818	0.030303	0.0536616	0.0204276	0.0117939	-0.172438			obp 56a	0.27907	0.170213	0.136364	0.195215	0.0745661	0.0430508	-0.479085
	obp 56c	0.2	0.113636	0.244898	0.186178	0.0667135	0.038517	-0.0399219			obp 56c	0.630435	0.567568	0.62	0.606001	0.0336906	0.0194513	-0.0682992
	obp 56f	0.5	0.422222	0.434783	0.452335	0.0417541	0.0241068	0.226235			obp 56f	0.612245	0.666667	0.638298	0.63907	0.0272191	0.015715	-0.0352302
	obp 56h	0.157895	0.148936	0.372093	0.226308	0.126333	0.0729384	0.000207977			obp 56h	0.529412	0.666667	0.782609	0.659562	0.126748	0.0731779	-0.0147376
	obp 57a	0.268293	0.192982	0.184211	0.215162	0.0462212	0.0266858	-0.0109381			obp 57a	0.76087	0.44898	0.697674	0.635841	0.164883	0.0951952	-0.0384588
	obp 57b	0.209302	0.434783	0.318182	0.320756	0.112762	0.0651033	0.0946556			obp 57b	0.530612	0.708333	0.6875	0.642149	0.0971533	0.0560915	-0.0321515
	obp 58b										obp 58b	0.854167	0.62	0.586957	0.687041	0.145675	0.0841055	0.0127411
	obp 58c	0.151515	0.12766	0.217391	0.165522	0.0464768	0.0268334	-0.060578			obp 58c	0.48	0.195122	0.553191	0.409438	0.189176	0.109221	-0.264862
	obp 59a	0.52	0.520833	0.511111	0.517315	0.0053887	0.00311117	0.291215			obp 59a	0.730769	0.580645	0.728814	0.680076	0.0861152	0.0497186	0.00577598
	obp 83a	0.0192308	0.0731707	0.211538	0.101313	0.0991946	0.05727	-0.124787			obp 83a	0.520833	0.541667	0.375	0.479167	0.0908104	0.0524294	-0.195133
	obp 83c	0.117647	0.418182	0.340426	0.292085	0.15599	0.0900609	0.0659848			obp 83c	0.367347	0.208333	0.210526	0.262069	0.0911801	0.0526428	-0.412231
	obp 93a	0.212121	0.375	0.266667	0.284596	0.0829064	0.047866	0.058496			obp 93a	0.410256	0.478261	0.72	0.536172	0.16279	0.0939869	-0.138128
	obp 99b	0.0612245	0.166667	0.0217391	0.0832101	0.0749234	0.0432571	-0.14289			obp 99b	0.319149	0.306122	0.326087	0.317119	0.0101358	0.00585191	-0.357181
d-carvone	MALES	rep1	rep2	rep3	mean	SD	SD/sqN	deviation from control mean		d-carvone	Females	rep1	rep2	rep3	mean	SD	SD/sqN	deviation from control mean
	control	0.388889	0.46875	0.510204	0.455948	0.0616625	0.0356009	0			control	0.605263	0.608696	0.734694	0.649551	0.073756	0.042583	0
	A5	0.5	0.634615	0.575	0.569872	0.0674541	0.0389446	0.113972			A5	0.8	0.68	0.707317	0.729106	0.0628972	0.0363137	0.0796057
	obp 18a	0.142857	0.268293	0.25	0.220383	0.0677597	0.0391211	-0.235517			obp 18a	0.617021	0.545455	0.512821	0.558432	0.0532988	0.0307721	-0.0910679
	obp 22a	0.431818	0.369565	0.315789	0.372391	0.0580659	0.0335244	-0.083509			obp 22a	0.840909	0.723404	0.76087	0.775061	0.0600241	0.0346549	0.125561
	obp 28a	0.3125	0.545455	0.295455	0.38447	0.139677	0.0806427	-0.0714303			obp 28a	0.571429	0.714286	0.666667	0.650794	0.0727393	0.0419961	0.00129365
	obp 56a	0.186047	0.153846	0.0869565	0.142283	0.0505469	0.0291832	-0.313617			obp 56a	0.470588	0.339623	0.261905	0.357372	0.105468	0.0608919	-0.292128
	obp 56c	0.216216	0.12	0.222222	0.186146	0.0573629	0.0331185	-0.269754			obp 56c	0.458333	0.734694	0.842105	0.678377	0.197987	0.114308	0.0288775
	obp 56f	0.421053	0.695652	0.458333	0.525013	0.148949	0.0859958	0.0691127			obp 56f	0.659574	0.782609	0.585366	0.67585	0.0996235	0.0575177	0.0263497
	obp 56h	0.555556	0.641026	0.314815	0.503799	0.169152	0.0976601	0.0478987			obp 56h	0.638889	0.782609	0.627451	0.682983	0.0864678	0.0499222	0.0334829
	obp 57a	0.288889	0.425532	0.115385	0.276602	0.155438	0.0897423	-0.179298			obp 57a	0.688889	0.521739	0.627451	0.612693	0.0845465	0.0488129	-0.036807
	obp 57b	0.487805	0.485714	0.484848	0.486123	0.00151989	0.000877511	0.0302225			obp 57b	0.72973	0.880952	0.578947	0.729876	0.151003	0.0871814	0.0803765
	obp 58b										obp 58b	0.413043	0.510204	0.547619	0.490289	0.069463	0.0401045	-0.159211
	obp 58c	0.486486	0.56	0.357143	0.467876	0.102701	0.0592945	0.0119764			obp 58c	0.581395	0.541667	0.666667	0.596576	0.0638678	0.0368741	-0.0529238
	obp 59a	0.74359	0.717391	0.510204	0.657062	0.127855	0.0738173	0.201162			obp 59a	0.709677	0.770833	0.736842	0.739118	0.0306414	0.0176908	0.0896176
	obp 83a	0.555556	0.333333	0.0232558	0.304048	0.267356	0.154358	-0.151852			obp 83a	0.547619	0.583333	0.636364	0.589105	0.044653	0.0257804	-0.0603947
	obp 83c	0.766667	0.486486	0.410714	0.554622	0.187503	0.108255	0.0987225			obp 83c	0.347826	0.357143	0.488372	0.39778	0.0785929	0.0453757	-0.25172
	obp 93a	0.473684	0.448276	0.225	0.38232	0.136834	0.0790012	-0.07358			obp 93a	0.75	0.744186	0.651163	0.715116	0.0554616	0.0320208	0.0656163
	obp 99b	0.150943	0.116279	0.244444	0.170556	0.0662953	0.0382756	-0.285344			obp 99b	0.428571	0.466667	0.509804	0.468347	0.0406423	0.0234649	-0.181153
ethyl acetate	MALES	rep1	rep2	rep3	mean	SD	SD/sqN	deviation from control mean		ethyl acetate	Females	rep1	rep2	rep3	mean	SD	SD/sqN	deviation from control mean
	control	0.387755	0.326087	0.0833333	0.265725	0.160937	0.0929172	0			control	0.323529	0.788462	0.803922	0.638638	0.273001	0.157617	0
	A5	0.545455	0.113208	0.422222	0.360295	0.222678	0.128563	0.0945948			A5	0.729167	0.553191	0.75	0.677453	0.108116	0.062421	0.0388527
	obp 18a	0.568182	0.410256	0.272727	0.417055	0.147845	0.0853581	0.151355			obp 18a	0.5	0.62963	0.391304	0.506978	0.119316	0.068887	-0.131622
	obp 22a	0.125	0.272727	0.130435	0.176054	0.0837656	0.0483621	-0.089646			obp 22a	0.680851	0.625	0.702128	0.669326	0.0398345	0.0229984	0.0307262
	obp 28a	0.488372	0.322581	0.121951	0.310968	0.183486	0.105936	0.045268			obp 28a	0.78	0.558824	0.788462	0.709095	0.130208	0.0751754	0.070495
	obp 56a	0.2	0.0333333	0.0227273	0.0853535	0.0994283	0.0574049	-0.180346			obp 56a	0.266667	0.645161	0.545455	0.485761	0.196181	0.113265	-0.152839
	obp 56c	0.32	0.0555556	0.133333	0.16963	0.135907	0.0784661	-0.0960704			obp 56c	0.181818	0.351351	0.365385	0.299518	0.102172	0.0589892	-0.339082
	obp 56f	0.72093	0.235294	0.137255	0.364493	0.312552	0.180452	0.0987931			obp 56f	0.7	0.26	0.717391	0.55913	0.2592	0.149649	-0.0794696
	obp 56h	0.325581	0.0789474	0.276596	0.227042	0.130571	0.0753852	-0.0386585			obp 56h	0.434783	0.454545	0.547619	0.478982	0.0602568	0.0347893	-0.159618
	obp 57a	0.347826	0.156863	0.204545	0.236411	0.0993898	0.0573827	-0.0292886			obp 57a	0.636364	0.638889	0.612245	0.629166	0.0147082	0.0084918	-0.00943419
	obp 57b	0.4375	0.377358	0.162791	0.325883	0.144408	0.0833738	0.0601831			obp 57b	0.727273	0.642857	0.46	0.610043	0.136624	0.0788802	-0.0285567
	obp 58b										obp 58b	0.818182	0.520833	0.2	0.513005	0.309165	0.178497	-0.125595
	obp 58c	0.341463	0.0851064	0.116279	0.18095	0.13988	0.0807598	-0.0847504			obp 58c	0.605263	0.622222	0.456522	0.561336	0.0911668	0.0526352	-0.0772643
	obp 59a	0.555556	0.322034	0.0930233	0.323538	0.23127	0.133524	0.0578376			obp 59a	0.7	0.581395	0.22449	0.501962	0.247507	0.142898	-0.136638
	obp 83a	0.134615	0.228571	0.266667	0.209951	0.0679663	0.0392404	-0.0557488			obp 83a	0.529412	0.512821	0.371429	0.47122	0.0868194	0.0501252	-0.16738
	obp 83c	0.333333	0.133333	0.297872	0.254846	0.106717	0.0616128	-0.0108537			obp 83c	0.568182	0.58	0.568627	0.57227	0.00669829	0.00386726	-0.0663302
	obp 93a	0.403846	0.442308	0.209302	0.351819	0.124912	0.072118	0.0861187			obp 93a	0.686275	0.5	0.4375	0.541258	0.129417	0.0747192	-0.0973418
	obp 99b	0.0322581	0.107143	0.310345	0.149915	0.143893	0.0830766	-0.115785			obp 99b	0.215686	0.0833333	0.302326	0.200448	0.110288	0.0636751	-0.438152
geraniol	MALES	rep1	rep2	rep3	mean	SD	SD/sqN	deviation from control mean		geraniol	Females	rep1	rep2	rep3	mean	SD	SD/sqN	deviation from control mean
	control	0.240741	0.0724638	0.0943396	0.135848	0.0914959	0.0528252	0			control	0.568627	0.357143	0.55102	0.492264	0.117349	0.0677513	0
	A5	0.264706	0.2	0.219512	0.228073	0.0331915	0.0191631	0.0922727			A5	0.634615	0.895833	0.6	0.71015	0.161736	0.0933781	0.21795
	obp 18a	0	0.05	0.211538	0.0871795	0.110562	0.0638328	-0.0486205			obp 18a	0.288462	0.54717	0.276596	0.370742	0.152906	0.0882802	-0.121458
	obp 22a	0.177778	0.0731707	0.0192308	0.0900598	0.0806115	0.0465411	-0.0457402			obp 22a	0.368421	0.384615	0.348837	0.367291	0.0179158	0.0103437	-0.124909
	obp 28a	0.0930233	0.142857	0.294118	0.176666	0.104724	0.0604622	0.040866			obp 28a	0.588235	0.64	0.588235	0.60549	0.0298864	0.0172549	0.11329
	obp 56a	0.125	0.285714	0.152174	0.187629	0.0860238	0.0496658	0.0518294			obp 56a	0.693878	0.510204	0.54	0.581361	0.0985749	0.0569122	0.0891605
	obp 56c	0.142857	0.216667	0.163636	0.174387	0.038061	0.0219745	0.0385867			obp 56c	0.319149	0.297297	0.269231	0.295226	0.0250235	0.0144473	-0.196974
	obp 56f	0.192308	0.184211	0.148936	0.175151	0.0230613	0.0133144	0.0393515			obp 56f	0.477273	0.648148	0.277778	0.467733	0.185369	0.107023	-0.0244671
	obp 56h	0.0666667	0.4	0.125	0.197222	0.178016	0.102778	0.0614222			obp 56h	0.591837	0.235294	0.390625	0.405919	0.178763	0.103209	-0.0862814
	obp 57a	0.0612245	0.08	0.102041	0.0810884	0.0204299	0.0117952	-0.0547116			obp 57a	0.45283	0.265306	0.5	0.406045	0.124145	0.071675	-0.0861546
	obp 57b	0.155172	0.0588235	0.0612245	0.0917401	0.0549471	0.0317237	-0.0440599			obp 57b	0.489796	0.54	0.480769	0.503522	0.0319119	0.0184243	0.0113217
	obp 58b										obp 58b	0.785714	0.477273	0.509	0.590662	0.169663	0.0979551	0.0984623
	obp 58c	0.0576923	0.142857	0.142857	0.114469	0.0491699	0.0283883	-0.0213311			obp 58c	0.133333	0.333333	0.102041	0.189569	0.125483	0.0724475	-0.302631
	obp 59a	0.464286	0.462963	0.395833	0.441027	0.0391447	0.0226002	0.305227			obp 59a	0.62963	0.604167	0.46	0.564599	0.0914755	0.0528134	0.0723988
	obp 83a	0.1875	0.148936	0.139535	0.158657	0.0254172	0.0146746	0.022857			obp 83a	0.361702	0.488372	0.477273	0.442449	0.0701487	0.0405004	-0.049751
	obp 83c	0.2	0.0769231	0.272727	0.183217	0.0989751	0.0571433	0.0474168			obp 83c	0.390244	0.45283	0.4	0.414358	0.0336731	0.0194412	-0.077842
	obp 93a	0.345455	0.325	0.565217	0.411891	0.133178	0.0768904	0.276091			obp 93a	0.530612	0.596154	0.653061	0.593276	0.0612752	0.0353773	0.101076
	obp 99b	0.0227273	0.238095	0.160714	0.140512	0.109096	0.0629866	0.00471227			obp 99b	0.52	0.0882353	0.442308	0.350181	0.230154	0.132879	-0.142019
isoamylacetate	MALES	rep1	rep2	rep3	mean	SD	SD/sqN	deviation from control mean		isoamylacetate	Females	rep1	rep2	rep3	mean	SD	SD/sqN	deviation from control mean
	control	0.130435	0.32	0.233333	0.227923	0.0948984	0.0547896	0			control	0.733333	0.631579	0.755102	0.706671	0.0659366	0.0380685	0
	A5	0.131579	0.128205	0.209302	0.156362	0.0458786	0.026488	-0.0715379			A5	0.58	0.26087	0.486486	0.442452	0.164059	0.0947195	-0.264148
	obp 18a	0.666667	0.1	0.318182	0.361616	0.285819	0.165018	0.133716			obp 18a	0.314815	0.444444	0.26	0.339753	0.0947173	0.0546851	-0.366847
	obp 22a	0.354167	0.2	0.16	0.238056	0.102525	0.0591927	0.0101556			obp 22a	0.527273	0.612245	0.734694	0.624737	0.104273	0.0602022	-0.0818628
	obp 28a	0.243902	0.3	0.166667	0.236856	0.0669453	0.0386509	0.00895637			obp 28a	0.228571	0.71875	0.516129	0.487817	0.246313	0.142209	-0.218783
	obp 56a	0.581395	0.27907	0.396226	0.418897	0.152432	0.0880069	0.190997			obp 56a	0.869565	0.489796	0.636364	0.665242	0.191524	0.110577	-0.0413584
	obp 56c	0.478261	0.1875	0.454545	0.373435	0.161461	0.0932194	0.145535			obp 56c	0.861111	0.878788	0.755102	0.831667	0.0668937	0.0386211	0.125067
	obp 56f	0.754717	0.660377	0.324324	0.579806	0.226226	0.130612	0.351906			obp 56f	0.545455	0.643836	0.302326	0.497205	0.175793	0.101494	-0.209395
	obp 56h	0.27027	0.534483	0.24	0.348251	0.16199	0.093525	0.120351			obp 56h	0.633803	0.791667	0.55102	0.65883	0.12226	0.0705866	-0.04777
	obp 57a	0.195652	0.204082	0.175	0.191578	0.0149628	0.00863877	-0.0363221			obp 57a	0.543478	0.531915	0.319149	0.464847	0.126311	0.0729257	-0.241753
	obp 57b	0.27027	0.134615	0.23913	0.214672	0.0710579	0.0410253	-0.013228			obp 57b	0.804348	0.26087	0.685185	0.583468	0.285661	0.164926	-0.123132
	obp 58b										obp 58b	0.571429	0.166667	0.354167	0.364087	0.202563	0.11695	-0.342513
	obp 58c	0.292683	0.140351	0.0869565	0.17333	0.106755	0.0616348	-0.0545699			obp 58c	0.444444	0.342105	0.625	0.470517	0.143238	0.0826986	-0.236083
	obp 59a	0.829268	0.545455	0.513514	0.629412	0.173816	0.100353	0.401512			obp 59a	0.66	0.74	0.8	0.733333	0.0702377	0.0405518	0.0267333
	obp 83a	0.508772	0.3	0.209302	0.339358	0.153565	0.088661	0.111458			obp 83a	0.543478	0.708333	0.530612	0.594141	0.0991022	0.0572167	-0.112459
	obp 83c	0.471698	0.25	0.24	0.320566	0.13098	0.0756212	0.092666			obp 83c	0.555556	0.583333	0.660714	0.599868	0.0544943	0.0314623	-0.106732
	obp 93a	0.425532	0.18	0.423077	0.34287	0.141055	0.0814379	0.11497			obp 93a	0.591837	0.73913	0.773585	0.701517	0.0965358	0.055735	-0.00508264
	obp 99b	0.254902	0.297872	0.137931	0.230235	0.0827747	0.04779	0.00233511			obp 99b	0.638298	0.5	0.358974	0.499091	0.139664	0.080635	-0.207509
l-carvone	MALES	rep1	rep2	rep3	mean	SD	SD/sqN	deviation from control mean		l-carvone	Females	rep1	rep2	rep3	mean	SD	SD/sqN	deviation from control mean
	control	0.1	0.155556	0.234043	0.163199	0.0673474	0.038883	0			control	0.690476	0.72093	0.72549	0.712299	0.019036	0.0109905	0
	A5	0.488889	0.717391	0.673469	0.626583	0.121252	0.0700049	0.463483			A5	0.8125	0.76087	0.666667	0.746679	0.0739451	0.0426922	0.0344787
	obp 18a	0.333333	0.03125	0.254902	0.206495	0.156751	0.0905005	0.0433951			obp 18a	0.633333	0.54	0.27907	0.484134	0.18362	0.106013	-0.228066
	obp 22a	0.282051	0.45614	0.282051	0.340081	0.10051	0.0580297	0.176981			obp 22a	0.424242	0.680851	0.395349	0.500147	0.157159	0.090736	-0.212053
	obp 28a	0.559322	0.395349	0.541667	0.498779	0.0900072	0.0519657	0.335679			obp 28a	0.72	0.744186	0.520833	0.661673	0.122569	0.0707652	-0.0505269
	obp 56a	0.350877	0.266667	0.571429	0.396324	0.157382	0.0908644	0.233224			obp 56a	0.302326	0.64	0.653061	0.531796	0.198834	0.114797	-0.180404
	obp 56c	0.285714	0	0.188679	0.158131	0.145286	0.083881	-0.00496882			obp 56c	0.707317	0.510204	0.918367	0.711963	0.204121	0.117849	-0.000237166
	obp 56f	0.288889	0.162162	0.152174	0.201075	0.0762129	0.0440015	0.037975			obp 56f	0.5625	0.518519	0.767442	0.616153	0.132852	0.0767023	-0.0960465
	obp 56h	0.555556	0.162162	0.2	0.305906	0.217029	0.125302	0.142806			obp 56h	0.695652	0.459459	0.689655	0.614922	0.134668	0.0777507	-0.0972777
	obp 57a	0.326087	0.166667	0.129032	0.207262	0.104612	0.0603976	0.044162			obp 57a	0.657143	0.673913	0.413793	0.581616	0.145581	0.0840512	-0.130584
	obp 57b	0.413043	0.18	0.541667	0.378237	0.183328	0.105845	0.215137			obp 57b	0.702128	0.545455	0.806452	0.684678	0.131371	0.0758469	-0.0275221
	obp 58b										obp 58b	0.78	0.526316	0.560976	0.62243	0.137555	0.0794176	-0.0897695
	obp 58c	0.347826	0.208333	0.163265	0.239808	0.096222	0.0555538	0.0767082			obp 58c	0.735294	0.595745	0.72093	0.68399	0.0767591	0.0443169	-0.0282103
	obp 59a	0.442308	0.7	0.480769	0.541026	0.139012	0.0802589	0.377926			obp 59a	0.78	0.673469	0.680851	0.71144	0.0594892	0.0343461	-0.000759849
	obp 83a	0.367347	0.5	0.4	0.422449	0.0691171	0.0399048	0.259349			obp 83a	0.604167	0.5	0.5	0.534722	0.0601407	0.0347222	-0.177478
	obp 83c	0.27907	0.047619	0.111111	0.145933	0.11959	0.0690454	-0.0171667			obp 83c	0.627451	0.771429	0.565217	0.654699	0.105771	0.0610672	-0.057501
	obp 93a	0.625	0.555556	0.234043	0.471533	0.208583	0.120425	0.308433			obp 93a	0.754717	0.837209	0.531915	0.707947	0.15793	0.0911807	-0.00425294
	obp 99b	0.186047	0.146341	0.367347	0.233245	0.11782	0.0680236	0.070145			obp 99b	0.653846	0.697674	0.676471	0.675997	0.021918	0.0126543	-0.0362029
methyl salicylate	MALES	rep1	rep2	rep3	mean	SD	SD/sqN	deviation from control mean		methyl salicylate	Females	rep1	rep2	rep3	mean	SD	SD/sqN	deviation from control mean
	control	0.148936	0.0222222	0.218182	0.12978	0.0993743	0.0573738	0			control	0.463415	0.645833	0.565217	0.558155	0.0914142	0.052778	0
	A5	0.290323	0.156863	0.54717	0.331452	0.198377	0.114533	0.201752			A5	0.659091	0.282609	0.529412	0.49037	0.191253	0.11042	-0.0677295
	obp 18a	0.152174	0.0612245	0	0.0711328	0.0765693	0.0442073	-0.0585672			obp 18a	0.0416667	0.0263158	0.272727	0.11357	0.138048	0.079702	-0.44453
	obp 22a	0.258621	0.195652	0.0816327	0.178635	0.0897127	0.0517957	0.0489352			obp 22a	0.581818	0.415094	0.46	0.485638	0.086268	0.0498069	-0.0724625
	obp 28a	0.148148	0.25	0.347826	0.248658	0.0998457	0.057646	0.118958			obp 28a	0.371429	0.470588	0.309524	0.383847	0.0812471	0.0469081	-0.174253
	obp 56a	0.155556	0.107692	0.219512	0.16092	0.0561026	0.0323909	0.03122			obp 56a	0.425532	0.477273	0.666667	0.523157	0.126947	0.0732928	-0.0349429
	obp 56c	0.0232558	0.340909	0.179487	0.181217	0.158834	0.0917027	0.0515174			obp 56c	0.153846	0.234043	0.422222	0.270037	0.137761	0.0795364	-0.288063
	obp 56f	0.288889	0.0606061	0.170213	0.173236	0.114171	0.0659169	0.0435359			obp 56f	0.244898	0.268293	0.372093	0.295095	0.0677008	0.0390871	-0.263005
	obp 56h	0.142857	0.189189	0.108696	0.146914	0.0403998	0.0233249	0.017214			obp 56h	0.823529	0.392157	0.674419	0.630035	0.219084	0.126488	0.071935
	obp 57a	0	0.0714286	0.0425532	0.0379939	0.0359319	0.0207453	-0.0917061			obp 57a	0.346939	0.465116	0.254902	0.355652	0.105378	0.0608398	-0.202448
	obp 57b	0.244898	0.307692	0.027027	0.193206	0.1473	0.0850437	0.0635058			obp 57b	0.56	0.470588	0.121951	0.38418	0.231455	0.133631	-0.17392
	obp 58b										obp 58b	0.326531	0.324324	0.211538	0.287464	0.0657631	0.0379683	-0.270636
	obp 58c	0.142857	0.233333	0.1	0.15873	0.0680691	0.0392997	0.0290302			obp 58c	0.24	0.632653	0.270833	0.381162	0.218342	0.12606	-0.176938
	obp 59a	0.37037	0.32	0.413793	0.368054	0.0469394	0.0271005	0.238354			obp 59a	0.673469	0.666667	0.509091	0.616409	0.0930024	0.053695	0.058309
	obp 83a	0.297297	0.0714286	0.307692	0.225473	0.133507	0.0770805	0.0957727			obp 83a	0.5625	0.5625	0.238095	0.454365	0.187295	0.108135	-0.103735
	obp 83c	0.134615	0.111111	0.173913	0.13988	0.0317302	0.0183194	0.0101798			obp 83c	0.616667	0.615385	0.730769	0.654274	0.0662503	0.0382497	0.0961735
	obp 93a	0.264151	0.125	0.491525	0.293559	0.185024	0.106824	0.163859			obp 93a	0.479167	0.514286	0.48	0.491151	0.0200398	0.01157	-0.0669492
	obp 99b	0.0888889	0.155556	0.0784314	0.107625	0.0418369	0.0241545	-0.0220747			obp 99b	0.2	0.233333	0.489796	0.30771	0.15857	0.0915502	-0.25039
phenyl-ethanol	MALES	rep1	rep2	rep3	mean	SD	SD/sqN	deviation from control mean		phenyl-ethanol	Females	rep1	rep2	rep3	mean	SD	SD/sqN	deviation from control mean
	control	0.0833333	0.0416667	0.142857	0.0892857	0.0508572	0.0293624	0			control	0.444444	0.333333	0.721311	0.499696	0.199803	0.115356	0
	A5	0.137255	0.030303	0.181818	0.116459	0.0778689	0.0449577	0.0272587			A5	0.291667	0.322581	0.574468	0.396238	0.155123	0.0895605	-0.103362
	obp 18a	0.0816327	0.0833333	0.0454545	0.0701402	0.0213953	0.0123526	-0.0190598			obp 18a	0.173913	0.131579	0.0454545	0.116982	0.0654614	0.0377942	-0.382618
	obp 22a	0.0816327	0	0.113636	0.0650897	0.0585966	0.0338307	-0.0241103			obp 22a	0.26	0.475	0.475	0.403333	0.12413	0.0716667	-0.0962667
	obp 28a	0.196078	0.156863	0.137255	0.163399	0.0299515	0.0172925	0.0741987			obp 28a	0.58	0.478261	0.52	0.526087	0.051142	0.0295268	0.026487
	obp 56a	0.025	0.0416667	0	0.0222222	0.0209718	0.0121081	-0.0669778			obp 56a	0.208333	0.418605	0.269231	0.298723	0.108194	0.0624656	-0.200877
	obp 56c	0.0784314	0	0.0869565	0.0551293	0.0479333	0.0276743	-0.0340707			obp 56c	0.1875	0.404255	0.510638	0.367465	0.164681	0.0950785	-0.132135
	obp 56f	0.0930233	0.0217391	0.0869565	0.0672396	0.0395212	0.0228176	-0.0219604			obp 56f	0.354167	0.387755	0.5	0.413974	0.0763702	0.0440924	-0.0856261
	obp 56h	0.0714286	0.0851064	0.162791	0.106442	0.0492764	0.0284497	0.0172419			obp 56h	0.025641	0.391304	0.357143	0.258029	0.201978	0.116612	-0.241571
	obp 57a	0.0625	0.0285714	0.0227273	0.0379329	0.0214755	0.0123989	-0.0512671			obp 57a	0.195652	0.129032	0.06	0.128228	0.0678297	0.0391615	-0.371372
	obp 57b	0.217391	0.166667	0.03125	0.138436	0.0962282	0.0555574	0.049236			obp 57b	0.1875	0.45098	0.5	0.379493	0.168068	0.0970341	-0.120107
	obp 58b										obp 58b	0.348485	0.227273	0.568182	0.381313	0.172809	0.0997714	-0.118287
	obp 58c	0.166667	0.170732	0.0377358	0.125045	0.075639	0.0436702	0.0358447			obp 58c	0.243902	0.171429	0.0833333	0.166221	0.0804111	0.0464254	-0.333379
	obp 59a	0.102564	0.131579	0.230769	0.154971	0.0672274	0.0388137	0.0657708			obp 59a	0.2	0.232143	0.341463	0.257869	0.0741575	0.0428149	-0.241731
	obp 83a	0.189189	0.0697674	0.137255	0.132071	0.0598794	0.0345714	0.0428705			obp 83a	0.45283	0.442308	0.346939	0.414026	0.0583366	0.0336806	-0.0855744
	obp 83c	0.139535	0.170213	0.0714286	0.127059	0.0505601	0.0291909	0.0378587			obp 83c	0.276596	0.510204	0.52381	0.43687	0.138968	0.0802332	-0.0627302
	obp 93a	0.122449	0.1	0.183333	0.135261	0.0431186	0.0248946	0.0460608			obp 93a	0.222222	0.415385	0.627907	0.421838	0.202919	0.117156	-0.0777621
	obp 99b	0.0638298	0.0208333	0.0208333	0.0351655	0.024824	0.0143322	-0.0540345			obp 99b	0	0	0.244444	0.0814815	0.14113	0.0814815	-0.418119
propanal	MALES	rep1	rep2	rep3	mean	SD	SD/sqN	deviation from control mean		propanal	Females	rep1	rep2	rep3	mean	SD	SD/sqN	deviation from control mean
	control	0.106383	0.185185	0.183673	0.158414	0.0450664	0.0260191	0			control	0.25	0.58	0.571429	0.467143	0.1881	0.1086	0
	A5	0.354167	0.428571	0.44186	0.4082	0.0472632	0.0272874	0.2498			A5	0.755102	0.708333	0.446809	0.636748	0.166146	0.0959246	0.169648
	obp 18a	0.025641	0	0.0612245	0.0289552	0.0307465	0.0177515	-0.129445			obp 18a	0.553191	0.195652	0.45	0.399615	0.184018	0.106243	-0.0674854
	obp 22a	0.105263	0.113636	0.0810811	0.0999935	0.0169053	0.00976026	-0.0584065			obp 22a	0.5	0.530612	0.717391	0.582668	0.117674	0.0679389	0.115568
	obp 28a	0.16	0.0344828	0.3	0.164828	0.132824	0.0766862	0.00642759			obp 28a	0.568182	0.5	0.5	0.522727	0.0393648	0.0227273	0.0556273
	obp 56a	0.0930233	0.1	0.14	0.111008	0.0253492	0.0146354	-0.0473922			obp 56a	0.477273	0.08	0.163265	0.240179	0.209507	0.120959	-0.226921
	obp 56c	0.210526	0	0.0645161	0.0916808	0.10786	0.062273	-0.0667192			obp 56c	0.530612	0.432432	0.475	0.479348	0.0492341	0.0284253	0.0122482
	obp 56f	0.156863	0.176471	0.0238095	0.119048	0.0830592	0.0479543	-0.0393524			obp 56f	0.0833333	0.479167	0.435897	0.332799	0.217124	0.125357	-0.134301
	obp 56h	0.145833	0.25	0.303571	0.233135	0.08021	0.0463093	0.0747349			obp 56h	0.46875	0.138889	0.461538	0.356392	0.188398	0.108772	-0.110708
	obp 57a	0.0465116	0.18	0.0512821	0.0925979	0.07573	0.0437227	-0.0658021			obp 57a	0.5	0.666667	0.55	0.572222	0.0855267	0.0493789	0.105122
	obp 57b	0.0392157	0.404762	0.318182	0.254053	0.191025	0.110288	0.0956531			obp 57b	0.625	0.697674	0.65625	0.659641	0.0364557	0.0210477	0.192541
	obp 58b										obp 58b	0.674419	0.512821	0.686275	0.624505	0.0969027	0.0559468	0.157405
	obp 58c	0.0652174	0.0810811	0.135135	0.0938112	0.036656	0.0211634	-0.0645888			obp 58c	0.571429	0.222222	0.121951	0.305201	0.235948	0.136225	-0.161899
	obp 59a	0.461538	0.55102	0.48	0.49752	0.0472436	0.0272761	0.33912			obp 59a	0.489362	0.711111	0.632653	0.611042	0.112443	0.0649191	0.143942
	obp 83a	0.102041	0.0645161	0.326531	0.164363	0.141689	0.0818044	0.00596252			obp 83a	0.456522	0.296296	0.181818	0.311545	0.137985	0.0796658	-0.155555
	obp 83c	0.219512	0.341463	0.153846	0.238274	0.0952054	0.0549668	0.0798739			obp 83c	0.7	0.722222	0.564103	0.662108	0.0855996	0.049421	0.195008
	obp 93a	0.142857	0.375	0.348837	0.288898	0.12715	0.07341	0.130498			obp 93a	0.638298	0.638298	0.788462	0.688352	0.086697	0.0500546	0.221252
	obp 99b	0.130435	0.111111	0.0930233	0.111523	0.0187092	0.0108017	-0.046877			obp 99b	0.477273	0.489796	0.416667	0.461245	0.0391106	0.0225805	-0.0058549
